# Supplementary material for: On a new species of Amphilochus from deep and cold Atlantic waters, with a note on the genus Amphilochopsis (Amphipoda, Gammaridea, Amphilochidae)
Source: Zookeys. 2018 Jan 23;(731):103–34. doi: 10.3897/zookeys.731.19899 (PMC5799792; doi:10.3897/zookeys.731.19899)
Supplement: XML Treatment for Amphilochus anoculus [file zookeys.731.19899-treatment1.xml]

<!DOCTYPE tp:taxon-treatment
  PUBLIC "-//TaxonX//DTD Taxonomic Treatment Publishing DTD v0 20100105//EN" "tax-treatment-NSO.dtd">
<tp:taxon-treatment xmlns:tp="http://www.plazi.org/taxpub"><tp:treatment-meta><kwd-group><label>Taxon classification</label><kwd><named-content xmlns:xlink="http://www.w3.org/1999/xlink" content-type="kingdom">Animalia</named-content></kwd><kwd><named-content xmlns:xlink="http://www.w3.org/1999/xlink" content-type="order">Amphipoda</named-content></kwd><kwd><named-content xmlns:xlink="http://www.w3.org/1999/xlink" content-type="family">Amphilochidae</named-content></kwd></kwd-group><mixed-citation publication-type="journal"><person-group><name><surname>Tandberg</surname><given-names>Anne Helene S.</given-names></name><name><surname>Vader</surname><given-names>Wim</given-names></name></person-group><article-title>On a new species of <italic><tp:taxon-name><tp:taxon-name-part taxon-name-part-type="genus" reg="Amphilochus">Amphilochus</tp:taxon-name-part></tp:taxon-name></italic> from deep and cold Atlantic waters, with a note on the genus <italic><tp:taxon-name><tp:taxon-name-part taxon-name-part-type="genus" reg="Amphilochopsis">Amphilochopsis</tp:taxon-name-part></tp:taxon-name></italic> (<tp:taxon-name><tp:taxon-name-part taxon-name-part-type="order">Amphipoda</tp:taxon-name-part></tp:taxon-name>, <tp:taxon-name><tp:taxon-name-part taxon-name-part-type="suborder">Gammaridea</tp:taxon-name-part></tp:taxon-name>, <tp:taxon-name><tp:taxon-name-part taxon-name-part-type="genus" reg="Amphilochidae">Amphilochidae</tp:taxon-name-part></tp:taxon-name>)</article-title><source>Zookeys</source><day>23</day><month>1</month><year>2018</year><volume>2018</volume><issue>731</issue><fpage>103</fpage><lpage>134</lpage><pub-id pub-id-type="doi">10.3897/zookeys.731.19899</pub-id></mixed-citation></tp:treatment-meta><tp:nomenclature><tp:taxon-name>
              <tp:taxon-name-part taxon-name-part-type="genus" reg="Amphilochus">Amphilochus</tp:taxon-name-part>
              <tp:taxon-name-part taxon-name-part-type="species" reg="anoculus">anoculus</tp:taxon-name-part>
              <object-id xmlns:xlink="http://www.w3.org/1999/xlink" content-type="zoobank" xlink:type="simple">http://zoobank.org/AD3ED2F5-F13B-4885-BD81-492F173B4EA1</object-id>
            </tp:taxon-name><tp:taxon-status xmlns:xlink="http://www.w3.org/1999/xlink" xlink:type="simple">sp. n.</tp:taxon-status></tp:nomenclature><tp:treatment-sec sec-type="material" id="SECID0EIMAC"><title>Material examined.</title><p>from Icelandic (BioIce and IceAGE), Norwegian coastal and arctic (Svalbard) and Faroese waters. (For an extensive list of examined material see Table <xref ref-type="table" rid="T1">1</xref>.).</p><table-wrap id="T1" position="float" orientation="portrait"><label>Table 1.</label><caption><p>List of stations for examined species of <italic><tp:taxon-name><tp:taxon-name-part taxon-name-part-type="genus" reg="Amphilochus">Amphilochus</tp:taxon-name-part> <tp:taxon-name-part taxon-name-part-type="species" reg="anoculus">anoculus</tp:taxon-name-part></tp:taxon-name></italic> sp. n., <italic><tp:taxon-name><tp:taxon-name-part taxon-name-part-type="genus" reg="Amphilochus">A.</tp:taxon-name-part> <tp:taxon-name-part taxon-name-part-type="species" reg="manudens">manudens</tp:taxon-name-part></tp:taxon-name></italic>, and <italic><tp:taxon-name><tp:taxon-name-part taxon-name-part-type="genus" reg="Amphilochus">A.</tp:taxon-name-part> <tp:taxon-name-part taxon-name-part-type="species" reg="hamatus">hamatus</tp:taxon-name-part></tp:taxon-name></italic>. Asterisk * after museum-number indicates holo- and paratypes.</p></caption><table id="TID0EBFAC" rules="all"><tbody><tr><th rowspan="1" colspan="1">Species</th><th rowspan="1" colspan="1">Station name</th><th rowspan="1" colspan="1">Sampling programme</th><th rowspan="1" colspan="1">Collection number</th><th rowspan="1" colspan="1">Latitude (dec)</th><th rowspan="1" colspan="1">Longitude (dec)</th><th rowspan="1" colspan="1">Depth (m)</th><th rowspan="1" colspan="1">Temp (C)</th><th rowspan="1" colspan="1">
                      <abbrev xmlns:xlink="http://www.w3.org/1999/xlink" xlink:title="Barcode of Life Project" id="ABBRID0E4OAC" xlink:type="simple">BOLD</abbrev>-accension number</th><th rowspan="1" colspan="1">Note</th></tr><tr><td rowspan="26" colspan="1">
                      <italic><tp:taxon-name><tp:taxon-name-part taxon-name-part-type="genus" reg="Amphilochus">Amphilochus</tp:taxon-name-part> <tp:taxon-name-part taxon-name-part-type="species" reg="anoculus">anoculus</tp:taxon-name-part></tp:taxon-name></italic> sp. n.</td><td rowspan="1" colspan="1">BioIce 2087</td><td rowspan="1" colspan="1">BioIce</td><td rowspan="1" colspan="1"/><td rowspan="1" colspan="2">
                      <named-content xmlns:xlink="http://www.w3.org/1999/xlink" content-type="dwc:verbatimCoordinates" xlink:type="simple"><named-content content-type="geo-json" specific-use="{&#34;type&#34;:&#34;Point&#34;,&#34;coordinates&#34;:[-17.446000,67.257000]}" id="NCID0EFAAE" xlink:type="simple">67,257, -17,446</named-content></named-content>
                    </td><td rowspan="1" colspan="1">735,0</td><td rowspan="1" colspan="1">-0,40</td><td rowspan="1" colspan="1"/><td rowspan="1" colspan="1"/></tr><tr><td rowspan="1" colspan="1">BioIce 2088</td><td rowspan="1" colspan="1">BioIce</td><td rowspan="1" colspan="1"/><td rowspan="1" colspan="2">
                      <named-content xmlns:xlink="http://www.w3.org/1999/xlink" content-type="dwc:verbatimCoordinates" xlink:type="simple"><named-content content-type="geo-json" specific-use="{&#34;type&#34;:&#34;Point&#34;,&#34;coordinates&#34;:[-17.857000,67.239000]}" id="NCID0EHBAE" xlink:type="simple">67,239, -17,857</named-content></named-content>
                    </td><td rowspan="1" colspan="1">617,0</td><td rowspan="1" colspan="1">-0,40</td><td rowspan="1" colspan="1"/><td rowspan="1" colspan="1"/></tr><tr><td rowspan="1" colspan="1">BioIce 2094</td><td rowspan="1" colspan="1">BioIce</td><td rowspan="1" colspan="1"/><td rowspan="1" colspan="2">
                      <named-content xmlns:xlink="http://www.w3.org/1999/xlink" content-type="dwc:verbatimCoordinates" xlink:type="simple"><named-content content-type="geo-json" specific-use="{&#34;type&#34;:&#34;Point&#34;,&#34;coordinates&#34;:[-17.570000,67.034000]}" id="NCID0EJCAE" xlink:type="simple">67,034, -17,570</named-content></named-content>
                    </td><td rowspan="1" colspan="1">303,0</td><td rowspan="1" colspan="1">1,70</td><td rowspan="1" colspan="1"/><td rowspan="1" colspan="1"/></tr><tr><td rowspan="1" colspan="1">BioIce 2100</td><td rowspan="1" colspan="1">BioIce</td><td rowspan="1" colspan="1"/><td rowspan="1" colspan="2">
                      <named-content xmlns:xlink="http://www.w3.org/1999/xlink" content-type="dwc:verbatimCoordinates" xlink:type="simple"><named-content content-type="geo-json" specific-use="{&#34;type&#34;:&#34;Point&#34;,&#34;coordinates&#34;:[-19.421000,68.001000]}" id="NCID0ELDAE" xlink:type="simple">68,001, -19,421</named-content></named-content>
                    </td><td rowspan="1" colspan="1">1141,0</td><td rowspan="1" colspan="1">-0,60</td><td rowspan="1" colspan="1"/><td rowspan="1" colspan="1"/></tr><tr><td rowspan="1" colspan="1">BioIce 2107</td><td rowspan="1" colspan="1">BioIce</td><td rowspan="1" colspan="1"/><td rowspan="1" colspan="2">
                      <named-content xmlns:xlink="http://www.w3.org/1999/xlink" content-type="dwc:verbatimCoordinates" xlink:type="simple"><named-content content-type="geo-json" specific-use="{&#34;type&#34;:&#34;Point&#34;,&#34;coordinates&#34;:[-19.555000,67.836000]}" id="NCID0ENEAE" xlink:type="simple">67,836, -19,555</named-content></named-content>
                    </td><td rowspan="1" colspan="1">905,0</td><td rowspan="1" colspan="1">-0,60</td><td rowspan="1" colspan="1"/><td rowspan="1" colspan="1"/></tr><tr><td rowspan="1" colspan="1">BioIce 2136</td><td rowspan="1" colspan="1">BioIce</td><td rowspan="1" colspan="1"/><td rowspan="1" colspan="2">
                      <named-content xmlns:xlink="http://www.w3.org/1999/xlink" content-type="dwc:verbatimCoordinates" xlink:type="simple"><named-content content-type="geo-json" specific-use="{&#34;type&#34;:&#34;Point&#34;,&#34;coordinates&#34;:[-18.953000,66.726000]}" id="NCID0EPFAE" xlink:type="simple">66,726, -18,953</named-content></named-content>
                    </td><td rowspan="1" colspan="1">417,0</td><td rowspan="1" colspan="1">0,60</td><td rowspan="1" colspan="1"/><td rowspan="1" colspan="1"/></tr><tr><td rowspan="1" colspan="1">BioIce 2149</td><td rowspan="1" colspan="1">BioIce</td><td rowspan="1" colspan="1"/><td rowspan="1" colspan="2">
                      <named-content xmlns:xlink="http://www.w3.org/1999/xlink" content-type="dwc:verbatimCoordinates" xlink:type="simple"><named-content content-type="geo-json" specific-use="{&#34;type&#34;:&#34;Point&#34;,&#34;coordinates&#34;:[-20.086000,66.749000]}" id="NCID0ERGAE" xlink:type="simple">66,749, -20,086</named-content></named-content>
                    </td><td rowspan="1" colspan="1">293,0</td><td rowspan="1" colspan="1">3,00</td><td rowspan="1" colspan="1"/><td rowspan="1" colspan="1"/></tr><tr><td rowspan="1" colspan="1">BioIce 2318</td><td rowspan="1" colspan="1">BioIce</td><td rowspan="1" colspan="1">
                      IINH37886 (wet), IINH37916 (slide)</td><td rowspan="1" colspan="2">
                      <named-content xmlns:xlink="http://www.w3.org/1999/xlink" content-type="dwc:verbatimCoordinates" xlink:type="simple"><named-content content-type="geo-json" specific-use="{&#34;type&#34;:&#34;Point&#34;,&#34;coordinates&#34;:[-9.030000,64.070000]}" id="NCID0EYHAE" xlink:type="simple">64,070, -9,030</named-content></named-content>
                    </td><td rowspan="1" colspan="1">996,0</td><td rowspan="1" colspan="1"/><td rowspan="1" colspan="1"/><td rowspan="1" colspan="1"/></tr><tr><td rowspan="1" colspan="1">BioIce 2325</td><td rowspan="1" colspan="1">BioIce</td><td rowspan="1" colspan="1"/><td rowspan="1" colspan="2">
                      <named-content xmlns:xlink="http://www.w3.org/1999/xlink" content-type="dwc:verbatimCoordinates" xlink:type="simple"><named-content content-type="geo-json" specific-use="{&#34;type&#34;:&#34;Point&#34;,&#34;coordinates&#34;:[-10.183000,63.750000]}" id="NCID0E1IAE" xlink:type="simple">63,750, -10,183</named-content></named-content>
                    </td><td rowspan="1" colspan="1">555,0</td><td rowspan="1" colspan="1"/><td rowspan="1" colspan="1"/><td rowspan="1" colspan="1"/></tr><tr><td rowspan="1" colspan="1">BioIce 2367</td><td rowspan="1" colspan="1">BioIce</td><td rowspan="1" colspan="1">IINH37888, IINH37914*, IINH37915*</td><td rowspan="1" colspan="2">
                      <named-content xmlns:xlink="http://www.w3.org/1999/xlink" content-type="dwc:verbatimCoordinates" xlink:type="simple"><named-content content-type="geo-json" specific-use="{&#34;type&#34;:&#34;Point&#34;,&#34;coordinates&#34;:[-9.430000,64.380000]}" id="NCID0E3JAE" xlink:type="simple">64,380, -9,430</named-content></named-content>
                    </td><td rowspan="1" colspan="1">719,0</td><td rowspan="1" colspan="1"/><td rowspan="1" colspan="1"/><td rowspan="1" colspan="1">Paratype (slides)</td></tr><tr><td rowspan="1" colspan="1">3-1</td><td rowspan="1" colspan="1">Akvaplan NIVA Faroe project</td><td rowspan="1" colspan="1"/><td rowspan="1" colspan="2">
                      <named-content xmlns:xlink="http://www.w3.org/1999/xlink" content-type="dwc:verbatimCoordinates" xlink:type="simple"><named-content content-type="geo-json" specific-use="{&#34;type&#34;:&#34;Point&#34;,&#34;coordinates&#34;:[-5.167000,60.348000]}" id="NCID0E5KAE" xlink:type="simple">60,348, -5,167</named-content></named-content>
                    </td><td rowspan="1" colspan="1">1088,0</td><td rowspan="1" colspan="1"/><td rowspan="1" colspan="1"/><td rowspan="1" colspan="1"/></tr><tr><td rowspan="1" colspan="1">8-1</td><td rowspan="1" colspan="1">Akvaplan NIVA Faroe project</td><td rowspan="1" colspan="1"/><td rowspan="1" colspan="2">
                      <named-content xmlns:xlink="http://www.w3.org/1999/xlink" content-type="dwc:verbatimCoordinates" xlink:type="simple"><named-content content-type="geo-json" specific-use="{&#34;type&#34;:&#34;Point&#34;,&#34;coordinates&#34;:[-5.309000,60.591000]}" id="NCID0EAMAE" xlink:type="simple">60,591, -5,309</named-content></named-content>
                    </td><td rowspan="1" colspan="1">825,0</td><td rowspan="1" colspan="1"/><td rowspan="1" colspan="1"/><td rowspan="1" colspan="1"/></tr><tr><td rowspan="1" colspan="1">9-1</td><td rowspan="1" colspan="1">Akvaplan NIVA Faroe project</td><td rowspan="1" colspan="1"/><td rowspan="1" colspan="2">
                      <named-content xmlns:xlink="http://www.w3.org/1999/xlink" content-type="dwc:verbatimCoordinates" xlink:type="simple"><named-content content-type="geo-json" specific-use="{&#34;type&#34;:&#34;Point&#34;,&#34;coordinates&#34;:[-5.206000,60.538000]}" id="NCID0ECNAE" xlink:type="simple">60,538, -5,206</named-content></named-content>
                    </td><td rowspan="1" colspan="1">921,0</td><td rowspan="1" colspan="1"/><td rowspan="1" colspan="1"/><td rowspan="1" colspan="1"/></tr><tr><td rowspan="1" colspan="1">13-2</td><td rowspan="1" colspan="1">Akvaplan NIVA Faroe project</td><td rowspan="1" colspan="1"/><td rowspan="1" colspan="2">
                      <named-content xmlns:xlink="http://www.w3.org/1999/xlink" content-type="dwc:verbatimCoordinates" xlink:type="simple"><named-content content-type="geo-json" specific-use="{&#34;type&#34;:&#34;Point&#34;,&#34;coordinates&#34;:[-4.932000,60.483000]}" id="NCID0EEOAE" xlink:type="simple">60,483, -4,932</named-content></named-content>
                    </td><td rowspan="1" colspan="1">1022,0</td><td rowspan="1" colspan="1"/><td rowspan="1" colspan="1"/><td rowspan="1" colspan="1"/></tr><tr><td rowspan="1" colspan="1">15-1</td><td rowspan="1" colspan="1">Akvaplan NIVA Faroe project</td><td rowspan="1" colspan="1"/><td rowspan="1" colspan="2">
                      <named-content xmlns:xlink="http://www.w3.org/1999/xlink" content-type="dwc:verbatimCoordinates" xlink:type="simple"><named-content content-type="geo-json" specific-use="{&#34;type&#34;:&#34;Point&#34;,&#34;coordinates&#34;:[-4.937000,60.553000]}" id="NCID0EGPAE" xlink:type="simple">60,553, -4,937</named-content></named-content>
                    </td><td rowspan="1" colspan="1">1055,0</td><td rowspan="1" colspan="1"/><td rowspan="1" colspan="1"/><td rowspan="1" colspan="1"/></tr><tr><td rowspan="1" colspan="1">15-3</td><td rowspan="1" colspan="1">Akvaplan NIVA Faroe project</td><td rowspan="1" colspan="1"/><td rowspan="1" colspan="2">
                      <named-content xmlns:xlink="http://www.w3.org/1999/xlink" content-type="dwc:verbatimCoordinates" xlink:type="simple"><named-content content-type="geo-json" specific-use="{&#34;type&#34;:&#34;Point&#34;,&#34;coordinates&#34;:[-4.937000,60.553000]}" id="NCID0EIQAE" xlink:type="simple">60,553, -4,937</named-content></named-content>
                    </td><td rowspan="1" colspan="1">1055,0</td><td rowspan="1" colspan="1"/><td rowspan="1" colspan="1"/><td rowspan="1" colspan="1"/></tr><tr><td rowspan="1" colspan="1">81 03211</td><td rowspan="1" colspan="1">Tromsø Museum Collection tours</td><td rowspan="1" colspan="1">
                      <abbrev xmlns:xlink="http://www.w3.org/1999/xlink" xlink:title="Natural Collections University of Tromsø, Tromsø, Norway" id="ABBRID0EERAE" xlink:type="simple">TSZCr</abbrev> 15516</td><td rowspan="1" colspan="2">
                      <named-content xmlns:xlink="http://www.w3.org/1999/xlink" content-type="dwc:verbatimCoordinates" xlink:type="simple"><named-content content-type="geo-json" specific-use="{&#34;type&#34;:&#34;Point&#34;,&#34;coordinates&#34;:[4.817000,63.167000]}" id="NCID0EPRAE" xlink:type="simple">63,167, 4,817</named-content></named-content>
                    </td><td rowspan="1" colspan="1">860,0</td><td rowspan="1" colspan="1"/><td rowspan="1" colspan="1"/><td rowspan="1" colspan="1"/></tr><tr><td rowspan="1" colspan="1">14968</td><td rowspan="1" colspan="1">Tromsø Museum Collection tours</td><td rowspan="1" colspan="1">
                      <abbrev xmlns:xlink="http://www.w3.org/1999/xlink" xlink:title="Natural Collections University of Tromsø, Tromsø, Norway" id="ABBRID0ELSAE" xlink:type="simple">TSZCr</abbrev> 14968</td><td rowspan="1" colspan="2">
                      <named-content xmlns:xlink="http://www.w3.org/1999/xlink" content-type="dwc:verbatimCoordinates" xlink:type="simple"><named-content content-type="geo-json" specific-use="{&#34;type&#34;:&#34;Point&#34;,&#34;coordinates&#34;:[15.383000,70.850000]}" id="NCID0EWSAE" xlink:type="simple">70,850, 15,383</named-content></named-content>
                    </td><td rowspan="1" colspan="1">2100,0</td><td rowspan="1" colspan="1"/><td rowspan="1" colspan="1"/><td rowspan="1" colspan="1"/></tr><tr><td rowspan="1" colspan="1">JM 369-05</td><td rowspan="1" colspan="1">UNIS AB321-2005</td><td rowspan="1" colspan="1">
                      <abbrev xmlns:xlink="http://www.w3.org/1999/xlink" xlink:title="Natural Collections University of Tromsø, Tromsø, Norway" id="ABBRID0ESTAE" xlink:type="simple">TSZCr</abbrev> 14338*</td><td rowspan="1" colspan="2">
                      <named-content xmlns:xlink="http://www.w3.org/1999/xlink" content-type="dwc:verbatimCoordinates" xlink:type="simple"><named-content content-type="geo-json" specific-use="{&#34;type&#34;:&#34;Point&#34;,&#34;coordinates&#34;:[10.578000,80.531000]}" id="NCID0E4TAE" xlink:type="simple">80,531, 10,578</named-content></named-content>
                    </td><td rowspan="1" colspan="1">819,0</td><td rowspan="1" colspan="1"/><td rowspan="1" colspan="1"/><td rowspan="1" colspan="1">Paratypes (wet)</td></tr><tr><td rowspan="1" colspan="1">R405 RP59</td><td rowspan="1" colspan="1">Mareano</td><td rowspan="1" colspan="1">ZMBN_111537</td><td rowspan="1" colspan="2">
                      <named-content xmlns:xlink="http://www.w3.org/1999/xlink" content-type="dwc:verbatimCoordinates" xlink:type="simple"><named-content content-type="geo-json" specific-use="{&#34;type&#34;:&#34;Point&#34;,&#34;coordinates&#34;:[15.346000,72.140000]}" id="NCID0E6UAE" xlink:type="simple">72,140, 15,346</named-content></named-content>
                    </td><td rowspan="1" colspan="1">902,4</td><td rowspan="1" colspan="1">-0,41</td><td rowspan="1" colspan="1"><ext-link xmlns:xlink="http://www.w3.org/1999/xlink" ext-link-type="uri" xlink:href="http://www.boldsystems.org/index.php/Public_RecordView?processid=AMPNB487-17" xlink:type="simple">AMPNB487-17</ext-link></td><td rowspan="1" colspan="1"/></tr><tr><td rowspan="1" colspan="1">R479 RP156</td><td rowspan="1" colspan="1">Mareano</td><td rowspan="1" colspan="1"/><td rowspan="1" colspan="2">
                      <named-content xmlns:xlink="http://www.w3.org/1999/xlink" content-type="dwc:verbatimCoordinates" xlink:type="simple"><named-content content-type="geo-json" specific-use="{&#34;type&#34;:&#34;Point&#34;,&#34;coordinates&#34;:[10.301000,68.653000]}" id="NCID0EBWAE" xlink:type="simple">68,653, 10,301</named-content></named-content>
                    </td><td rowspan="1" colspan="1">2744,2</td><td rowspan="1" colspan="1">-0,82</td><td rowspan="1" colspan="1"/><td rowspan="1" colspan="1"/></tr><tr><td rowspan="1" colspan="1">R573 RP28</td><td rowspan="1" colspan="1">Mareano</td><td rowspan="1" colspan="1"/><td rowspan="1" colspan="2">
                      <named-content xmlns:xlink="http://www.w3.org/1999/xlink" content-type="dwc:verbatimCoordinates" xlink:type="simple"><named-content content-type="geo-json" specific-use="{&#34;type&#34;:&#34;Point&#34;,&#34;coordinates&#34;:[16.933000,70.872000]}" id="NCID0EDXAE" xlink:type="simple">70,872, 16,933</named-content></named-content>
                    </td><td rowspan="1" colspan="1">916,5</td><td rowspan="1" colspan="1">-0,64</td><td rowspan="1" colspan="1"/><td rowspan="1" colspan="1"/></tr><tr><td rowspan="1" colspan="1">R642 RP104</td><td rowspan="1" colspan="1">Mareano</td><td rowspan="1" colspan="1">ZMBN_104532</td><td rowspan="1" colspan="2">
                      <named-content xmlns:xlink="http://www.w3.org/1999/xlink" content-type="dwc:verbatimCoordinates" xlink:type="simple"><named-content content-type="geo-json" specific-use="{&#34;type&#34;:&#34;Point&#34;,&#34;coordinates&#34;:[9.243000,68.241000]}" id="NCID0EFYAE" xlink:type="simple">68,241, 9,243</named-content></named-content>
                    </td><td rowspan="1" colspan="1">2346,6</td><td rowspan="1" colspan="1">-0,84</td><td rowspan="1" colspan="1"><ext-link xmlns:xlink="http://www.w3.org/1999/xlink" ext-link-type="uri" xlink:href="http://www.boldsystems.org/index.php/Public_RecordView?processid=AMPNB354-15" xlink:type="simple">AMPNB354-15</ext-link></td><td rowspan="1" colspan="1"/></tr><tr><td rowspan="1" colspan="1">R653 RP108</td><td rowspan="1" colspan="1">Mareano</td><td rowspan="1" colspan="1"/><td rowspan="1" colspan="2">
                      <named-content xmlns:xlink="http://www.w3.org/1999/xlink" content-type="dwc:verbatimCoordinates" xlink:type="simple"><named-content content-type="geo-json" specific-use="{&#34;type&#34;:&#34;Point&#34;,&#34;coordinates&#34;:[8.392000,67.608000]}" id="NCID0EHZAE" xlink:type="simple">67,608, 8,392</named-content></named-content>
                    </td><td rowspan="1" colspan="1">1750,7</td><td rowspan="1" colspan="1">-0,84</td><td rowspan="1" colspan="1"/><td rowspan="1" colspan="1"/></tr><tr><td rowspan="1" colspan="1">R671 RP111</td><td rowspan="1" colspan="1">Mareano</td><td rowspan="1" colspan="1">ZMBN_104531</td><td rowspan="1" colspan="2">
                      <named-content xmlns:xlink="http://www.w3.org/1999/xlink" content-type="dwc:verbatimCoordinates" xlink:type="simple"><named-content content-type="geo-json" specific-use="{&#34;type&#34;:&#34;Point&#34;,&#34;coordinates&#34;:[9.875000,67.891000]}" id="NCID0EJ1AE" xlink:type="simple">67,891, 9,875</named-content></named-content>
                    </td><td rowspan="1" colspan="1">777,2</td><td rowspan="1" colspan="1">-0,52</td><td rowspan="1" colspan="1"><ext-link xmlns:xlink="http://www.w3.org/1999/xlink" ext-link-type="uri" xlink:href="http://www.boldsystems.org/index.php/Public_RecordView?processid=AMPNB353-15" xlink:type="simple">AMPNB353-15</ext-link></td><td rowspan="1" colspan="1"/></tr><tr><td rowspan="1" colspan="1">R1180 RP86</td><td rowspan="1" colspan="1">Mareano</td><td rowspan="1" colspan="1"/><td rowspan="1" colspan="2">
                      <named-content xmlns:xlink="http://www.w3.org/1999/xlink" content-type="dwc:verbatimCoordinates" xlink:type="simple"><named-content content-type="geo-json" specific-use="{&#34;type&#34;:&#34;Point&#34;,&#34;coordinates&#34;:[32.992000,71.609000]}" id="NCID0EL2AE" xlink:type="simple">71,609, 32,992</named-content></named-content>
                    </td><td rowspan="1" colspan="1">304,9</td><td rowspan="1" colspan="1">2,84</td><td rowspan="1" colspan="1"/><td rowspan="1" colspan="1"/></tr><tr><td rowspan="27" colspan="1">
                      <italic><tp:taxon-name><tp:taxon-name-part taxon-name-part-type="genus" reg="Amphilochus">Amphilochus</tp:taxon-name-part> <tp:taxon-name-part taxon-name-part-type="species" reg="anoculus">anoculus</tp:taxon-name-part></tp:taxon-name></italic> sp. n.</td><td rowspan="1" colspan="1">R1200 RP90</td><td rowspan="1" colspan="1">Mareano</td><td rowspan="1" colspan="1"/><td rowspan="1" colspan="2">
                      <named-content xmlns:xlink="http://www.w3.org/1999/xlink" content-type="dwc:verbatimCoordinates" xlink:type="simple"><named-content content-type="geo-json" specific-use="{&#34;type&#34;:&#34;Point&#34;,&#34;coordinates&#34;:[32.507000,70.854000]}" id="NCID0E33AE" xlink:type="simple">70,854, 32,507</named-content></named-content>
                    </td><td rowspan="1" colspan="1">248,9</td><td rowspan="1" colspan="1">3,74</td><td rowspan="1" colspan="1"/><td rowspan="1" colspan="1"/></tr><tr><td rowspan="1" colspan="1">R1225 RP112</td><td rowspan="1" colspan="1">Mareano</td><td rowspan="1" colspan="1">ZMBN121953 *</td><td rowspan="1" colspan="2">
                      <named-content xmlns:xlink="http://www.w3.org/1999/xlink" content-type="dwc:verbatimCoordinates" xlink:type="simple"><named-content content-type="geo-json" specific-use="{&#34;type&#34;:&#34;Point&#34;,&#34;coordinates&#34;:[31.734000,70.475000]}" id="NCID0E54AE" xlink:type="simple">70,475, 31,734</named-content></named-content>
                    </td><td rowspan="1" colspan="1">401,4</td><td rowspan="1" colspan="1">5,45</td><td rowspan="1" colspan="1"/><td rowspan="1" colspan="1">Paratype (slide)</td></tr><tr><td rowspan="1" colspan="1">R1225 RP112</td><td rowspan="1" colspan="1">Mareano</td><td rowspan="1" colspan="1">ZMBN121959, ZMBN121960</td><td rowspan="1" colspan="2">
                      <named-content xmlns:xlink="http://www.w3.org/1999/xlink" content-type="dwc:verbatimCoordinates" xlink:type="simple"><named-content content-type="geo-json" specific-use="{&#34;type&#34;:&#34;Point&#34;,&#34;coordinates&#34;:[31.734000,70.475000]}" id="NCID0EA6AE" xlink:type="simple">70,475, 31,734</named-content></named-content>
                    </td><td rowspan="1" colspan="1">401,4</td><td rowspan="1" colspan="1">5,45</td><td rowspan="1" colspan="1"/><td rowspan="1" colspan="1">slides</td></tr><tr><td rowspan="1" colspan="1">IceAGE 1010</td><td rowspan="1" colspan="1">IceAGE</td><td rowspan="1" colspan="1">
                      <abbrev xmlns:xlink="http://www.w3.org/1999/xlink" xlink:title="Zoological Museum University of Hamburg" id="ABBRID0E36AE" xlink:type="simple">ZMH</abbrev> K-47220</td><td rowspan="1" colspan="2">
                      <named-content xmlns:xlink="http://www.w3.org/1999/xlink" content-type="dwc:verbatimCoordinates" xlink:type="simple"><named-content content-type="geo-json" specific-use="{&#34;type&#34;:&#34;Point&#34;,&#34;coordinates&#34;:[-20.395000,62.552000]}" id="NCID0EIAAG" xlink:type="simple">62,552, -20,395</named-content></named-content>
                    </td><td rowspan="1" colspan="1">1384,8</td><td rowspan="1" colspan="1"/><td rowspan="1" colspan="1"/><td rowspan="1" colspan="1"/></tr><tr><td rowspan="1" colspan="1">IceAGE 1010</td><td rowspan="1" colspan="1">IceAGE</td><td rowspan="1" colspan="1">
                      <abbrev xmlns:xlink="http://www.w3.org/1999/xlink" xlink:title="Zoological Museum University of Hamburg" id="ABBRID0EEBAG" xlink:type="simple">ZMH</abbrev> K-47221</td><td rowspan="1" colspan="2">
                      <named-content xmlns:xlink="http://www.w3.org/1999/xlink" content-type="dwc:verbatimCoordinates" xlink:type="simple"><named-content content-type="geo-json" specific-use="{&#34;type&#34;:&#34;Point&#34;,&#34;coordinates&#34;:[-20.395000,62.552000]}" id="NCID0EPBAG" xlink:type="simple">62,552, -20,395</named-content></named-content>
                    </td><td rowspan="1" colspan="1">1384,8</td><td rowspan="1" colspan="1"/><td rowspan="1" colspan="1"/><td rowspan="1" colspan="1"/></tr><tr><td rowspan="1" colspan="1">IceAGE 1054</td><td rowspan="1" colspan="1">IceAGE</td><td rowspan="1" colspan="1">
                      <abbrev xmlns:xlink="http://www.w3.org/1999/xlink" xlink:title="Zoological Museum University of Hamburg" id="ABBRID0ELCAG" xlink:type="simple">ZMH</abbrev> K-47222</td><td rowspan="1" colspan="2">
                      <named-content xmlns:xlink="http://www.w3.org/1999/xlink" content-type="dwc:verbatimCoordinates" xlink:type="simple"><named-content content-type="geo-json" specific-use="{&#34;type&#34;:&#34;Point&#34;,&#34;coordinates&#34;:[-31.377000,61.603000]}" id="NCID0EWCAG" xlink:type="simple">61,603, -31,377</named-content></named-content>
                    </td><td rowspan="1" colspan="1">2537,3</td><td rowspan="1" colspan="1"/><td rowspan="1" colspan="1"/><td rowspan="1" colspan="1"/></tr><tr><td rowspan="1" colspan="1">IceAGE 880</td><td rowspan="1" colspan="1">IceAGE</td><td rowspan="1" colspan="1">ZMBN121954</td><td rowspan="1" colspan="2">
                      <named-content xmlns:xlink="http://www.w3.org/1999/xlink" content-type="dwc:verbatimCoordinates" xlink:type="simple"><named-content content-type="geo-json" specific-use="{&#34;type&#34;:&#34;Point&#34;,&#34;coordinates&#34;:[-8.157000,63.389000]}" id="NCID0EYDAG" xlink:type="simple">63,389, -8,157</named-content></named-content>
                    </td><td rowspan="1" colspan="1">686,0</td><td rowspan="1" colspan="1"/><td rowspan="1" colspan="1"/><td rowspan="1" colspan="1"/></tr><tr><td rowspan="1" colspan="1">IceAGE 880</td><td rowspan="1" colspan="1">IceAGE</td><td rowspan="1" colspan="1">
                      <abbrev xmlns:xlink="http://www.w3.org/1999/xlink" xlink:title="Zoological Museum University of Hamburg" id="ABBRID0EUEAG" xlink:type="simple">ZMH</abbrev> K-47223</td><td rowspan="1" colspan="2">
                      <named-content xmlns:xlink="http://www.w3.org/1999/xlink" content-type="dwc:verbatimCoordinates" xlink:type="simple"><named-content content-type="geo-json" specific-use="{&#34;type&#34;:&#34;Point&#34;,&#34;coordinates&#34;:[-8.157000,63.389000]}" id="NCID0E6EAG" xlink:type="simple">63,389, -8,157</named-content></named-content>
                    </td><td rowspan="1" colspan="1">686,0</td><td rowspan="1" colspan="1"/><td rowspan="1" colspan="1"><ext-link xmlns:xlink="http://www.w3.org/1999/xlink" ext-link-type="uri" xlink:href="http://www.boldsystems.org/index.php/Public_RecordView?processid=AMPIV181-17" xlink:type="simple">AMPIV181-17</ext-link></td><td rowspan="1" colspan="1"/></tr><tr><td rowspan="1" colspan="1">IceAGE 1010</td><td rowspan="1" colspan="1">IceAGE</td><td rowspan="1" colspan="1">ZMBN121955</td><td rowspan="1" colspan="2">
                      <named-content xmlns:xlink="http://www.w3.org/1999/xlink" content-type="dwc:verbatimCoordinates" xlink:type="simple"><named-content content-type="geo-json" specific-use="{&#34;type&#34;:&#34;Point&#34;,&#34;coordinates&#34;:[-20.395000,62.552000]}" id="NCID0EBGAG" xlink:type="simple">62,552, -20,395</named-content></named-content>
                    </td><td rowspan="1" colspan="1">1384,8</td><td rowspan="1" colspan="1"/><td rowspan="1" colspan="1"/><td rowspan="1" colspan="1"/></tr><tr><td rowspan="1" colspan="1">IceAGE 1010</td><td rowspan="1" colspan="1">IceAGE</td><td rowspan="1" colspan="1">
                      <abbrev xmlns:xlink="http://www.w3.org/1999/xlink" xlink:title="Zoological Museum University of Hamburg" id="ABBRID0E4GAG" xlink:type="simple">ZMH</abbrev> K-47224</td><td rowspan="1" colspan="2">
                      <named-content xmlns:xlink="http://www.w3.org/1999/xlink" content-type="dwc:verbatimCoordinates" xlink:type="simple"><named-content content-type="geo-json" specific-use="{&#34;type&#34;:&#34;Point&#34;,&#34;coordinates&#34;:[-20.395000,62.552000]}" id="NCID0EIHAG" xlink:type="simple">62,552, -20,395</named-content></named-content>
                    </td><td rowspan="1" colspan="1">1384,8</td><td rowspan="1" colspan="1"/><td rowspan="1" colspan="1"><ext-link xmlns:xlink="http://www.w3.org/1999/xlink" ext-link-type="uri" xlink:href="http://www.boldsystems.org/index.php/Public_RecordView?processid=AMPIV188-17" xlink:type="simple">AMPIV188-17</ext-link></td><td rowspan="1" colspan="1"/></tr><tr><td rowspan="1" colspan="1">IceAGE 1057</td><td rowspan="1" colspan="1">IceAGE</td><td rowspan="1" colspan="1">
                      <abbrev xmlns:xlink="http://www.w3.org/1999/xlink" xlink:title="Zoological Museum University of Hamburg" id="ABBRID0EEIAG" xlink:type="simple">ZMH</abbrev> K-47225*</td><td rowspan="1" colspan="2">
                      <named-content xmlns:xlink="http://www.w3.org/1999/xlink" content-type="dwc:verbatimCoordinates" xlink:type="simple"><named-content content-type="geo-json" specific-use="{&#34;type&#34;:&#34;Point&#34;,&#34;coordinates&#34;:[-31.356000,61.642000]}" id="NCID0EPIAG" xlink:type="simple">61,642, -31,356</named-content></named-content>
                    </td><td rowspan="1" colspan="1">2504,7</td><td rowspan="1" colspan="1"/><td rowspan="1" colspan="1"/><td rowspan="1" colspan="1">Holotype (slide)</td></tr><tr><td rowspan="1" colspan="1">IceAGE 1168</td><td rowspan="1" colspan="1">IceAGE</td><td rowspan="1" colspan="1">
                      <abbrev xmlns:xlink="http://www.w3.org/1999/xlink" xlink:title="Zoological Museum University of Hamburg" id="ABBRID0ELJAG" xlink:type="simple">ZMH</abbrev> K-47226</td><td rowspan="1" colspan="2">
                      <named-content xmlns:xlink="http://www.w3.org/1999/xlink" content-type="dwc:verbatimCoordinates" xlink:type="simple"><named-content content-type="geo-json" specific-use="{&#34;type&#34;:&#34;Point&#34;,&#34;coordinates&#34;:[-7.001000,67.606000]}" id="NCID0EWJAG" xlink:type="simple">67,606, -7,001</named-content></named-content>
                    </td><td rowspan="1" colspan="1">2372,6</td><td rowspan="1" colspan="1"/><td rowspan="1" colspan="1"/><td rowspan="1" colspan="1"/></tr><tr><td rowspan="1" colspan="1">IceAGE 1123</td><td rowspan="1" colspan="1">IceAGE</td><td rowspan="1" colspan="1">
                      <abbrev xmlns:xlink="http://www.w3.org/1999/xlink" xlink:title="Zoological Museum University of Hamburg" id="ABBRID0ESKAG" xlink:type="simple">ZMH</abbrev> K-47227</td><td rowspan="1" colspan="2">
                      <named-content xmlns:xlink="http://www.w3.org/1999/xlink" content-type="dwc:verbatimCoordinates" xlink:type="simple"><named-content content-type="geo-json" specific-use="{&#34;type&#34;:&#34;Point&#34;,&#34;coordinates&#34;:[-26.208000,67.214000]}" id="NCID0E4KAG" xlink:type="simple">67,214, -26,208</named-content></named-content>
                    </td><td rowspan="1" colspan="1">716,5</td><td rowspan="1" colspan="1"/><td rowspan="1" colspan="1"/><td rowspan="1" colspan="1"/></tr><tr><td rowspan="1" colspan="1">IceAGE 1172</td><td rowspan="1" colspan="1">IceAGE</td><td rowspan="1" colspan="1">
                      <abbrev xmlns:xlink="http://www.w3.org/1999/xlink" xlink:title="Zoological Museum University of Hamburg" id="ABBRID0EZLAG" xlink:type="simple">ZMH</abbrev> K-47228</td><td rowspan="1" colspan="2">
                      <named-content xmlns:xlink="http://www.w3.org/1999/xlink" content-type="dwc:verbatimCoordinates" xlink:type="simple"><named-content content-type="geo-json" specific-use="{&#34;type&#34;:&#34;Point&#34;,&#34;coordinates&#34;:[-6.935000,67.578000]}" id="NCID0EEMAG" xlink:type="simple">67,578, -6,935</named-content></named-content>
                    </td><td rowspan="1" colspan="1">2422,4</td><td rowspan="1" colspan="1"/><td rowspan="1" colspan="1"/><td rowspan="1" colspan="1"/></tr><tr><td rowspan="1" colspan="1">IceAGE 1181</td><td rowspan="1" colspan="1">IceAGE</td><td rowspan="1" colspan="1">ZMBN121956</td><td rowspan="1" colspan="2">
                      <named-content xmlns:xlink="http://www.w3.org/1999/xlink" content-type="dwc:verbatimCoordinates" xlink:type="simple"><named-content content-type="geo-json" specific-use="{&#34;type&#34;:&#34;Point&#34;,&#34;coordinates&#34;:[-12.227000,67.658000]}" id="NCID0EGNAG" xlink:type="simple">67,658, -12,227</named-content></named-content>
                    </td><td rowspan="1" colspan="1">1827,0</td><td rowspan="1" colspan="1"/><td rowspan="1" colspan="1"/><td rowspan="1" colspan="1"/></tr><tr><td rowspan="1" colspan="1">IceAGE 1119</td><td rowspan="1" colspan="1">IceAGE</td><td rowspan="1" colspan="1">ZMBN121957</td><td rowspan="1" colspan="2">
                      <named-content xmlns:xlink="http://www.w3.org/1999/xlink" content-type="dwc:verbatimCoordinates" xlink:type="simple"><named-content content-type="geo-json" specific-use="{&#34;type&#34;:&#34;Point&#34;,&#34;coordinates&#34;:[-26.242000,67.214000]}" id="NCID0EIOAG" xlink:type="simple">67,214, -26,242</named-content></named-content>
                    </td><td rowspan="1" colspan="1">696,9</td><td rowspan="1" colspan="1"/><td rowspan="1" colspan="1"/><td rowspan="1" colspan="1"/></tr><tr><td rowspan="1" colspan="1">IceAGE 871</td><td rowspan="1" colspan="1">IceAGE</td><td rowspan="1" colspan="1">ZMBN121958</td><td rowspan="1" colspan="2">
                      <named-content xmlns:xlink="http://www.w3.org/1999/xlink" content-type="dwc:verbatimCoordinates" xlink:type="simple"><named-content content-type="geo-json" specific-use="{&#34;type&#34;:&#34;Point&#34;,&#34;coordinates&#34;:[-0.946000,62.737000]}" id="NCID0EKPAG" xlink:type="simple">62,737, -0,946</named-content></named-content>
                    </td><td rowspan="1" colspan="1">1577,4</td><td rowspan="1" colspan="1"/><td rowspan="1" colspan="1"/><td rowspan="1" colspan="1"/></tr><tr><td rowspan="1" colspan="1">IceAGE 1168</td><td rowspan="1" colspan="1">IceAGE</td><td rowspan="1" colspan="1">
                      <abbrev xmlns:xlink="http://www.w3.org/1999/xlink" xlink:title="Zoological Museum University of Hamburg" id="ABBRID0EGQAG" xlink:type="simple">ZMH</abbrev> K-47229</td><td rowspan="1" colspan="2">
                      <named-content xmlns:xlink="http://www.w3.org/1999/xlink" content-type="dwc:verbatimCoordinates" xlink:type="simple"><named-content content-type="geo-json" specific-use="{&#34;type&#34;:&#34;Point&#34;,&#34;coordinates&#34;:[-7.001000,67.606000]}" id="NCID0ERQAG" xlink:type="simple">67,606, -7,001</named-content></named-content>
                    </td><td rowspan="1" colspan="1">2372,6</td><td rowspan="1" colspan="1"/><td rowspan="1" colspan="1"/><td rowspan="1" colspan="1"/></tr><tr><td rowspan="1" colspan="1">IceAGE 1123</td><td rowspan="1" colspan="1">IceAGE</td><td rowspan="1" colspan="1">
                      <abbrev xmlns:xlink="http://www.w3.org/1999/xlink" xlink:title="Zoological Museum University of Hamburg" id="ABBRID0ENRAG" xlink:type="simple">ZMH</abbrev> K-47230</td><td rowspan="1" colspan="2">
                      <named-content xmlns:xlink="http://www.w3.org/1999/xlink" content-type="dwc:verbatimCoordinates" xlink:type="simple"><named-content content-type="geo-json" specific-use="{&#34;type&#34;:&#34;Point&#34;,&#34;coordinates&#34;:[-26.208000,67.214000]}" id="NCID0EYRAG" xlink:type="simple">67,214, -26,208</named-content></named-content>
                    </td><td rowspan="1" colspan="1">716,5</td><td rowspan="1" colspan="1"/><td rowspan="1" colspan="1"/><td rowspan="1" colspan="1"/></tr><tr><td rowspan="1" colspan="1">IceAGE 1172</td><td rowspan="1" colspan="1">IceAGE</td><td rowspan="1" colspan="1">
                      <abbrev xmlns:xlink="http://www.w3.org/1999/xlink" xlink:title="Zoological Museum University of Hamburg" id="ABBRID0EUSAG" xlink:type="simple">ZMH</abbrev> K-47231</td><td rowspan="1" colspan="2">
                      <named-content xmlns:xlink="http://www.w3.org/1999/xlink" content-type="dwc:verbatimCoordinates" xlink:type="simple"><named-content content-type="geo-json" specific-use="{&#34;type&#34;:&#34;Point&#34;,&#34;coordinates&#34;:[-6.935000,67.578000]}" id="NCID0E6SAG" xlink:type="simple">67,578, -6,935</named-content></named-content>
                    </td><td rowspan="1" colspan="1">2422,4</td><td rowspan="1" colspan="1"/><td rowspan="1" colspan="1"/><td rowspan="1" colspan="1"/></tr><tr><td rowspan="1" colspan="1">IceAGE 1172</td><td rowspan="1" colspan="1">IceAGE</td><td rowspan="1" colspan="1">
                      <abbrev xmlns:xlink="http://www.w3.org/1999/xlink" xlink:title="Zoological Museum University of Hamburg" id="ABBRID0E2TAG" xlink:type="simple">ZMH</abbrev> K-47232</td><td rowspan="1" colspan="2">
                      <named-content xmlns:xlink="http://www.w3.org/1999/xlink" content-type="dwc:verbatimCoordinates" xlink:type="simple"><named-content content-type="geo-json" specific-use="{&#34;type&#34;:&#34;Point&#34;,&#34;coordinates&#34;:[-6.935000,67.578000]}" id="NCID0EGUAG" xlink:type="simple">67,578, -6,935</named-content></named-content>
                    </td><td rowspan="1" colspan="1">2422,4</td><td rowspan="1" colspan="1"/><td rowspan="1" colspan="1">DNA-voucher: <abbrev xmlns:xlink="http://www.w3.org/1999/xlink" xlink:title="Zoological Museum University of Hamburg" id="ABBRID0EVUAG" xlink:type="simple">ZMH</abbrev> K-47232</td><td rowspan="1" colspan="1"/></tr><tr><td rowspan="1" colspan="1">IceAGE 1054</td><td rowspan="1" colspan="1">IceAGE</td><td rowspan="1" colspan="1">
                      <abbrev xmlns:xlink="http://www.w3.org/1999/xlink" xlink:title="Zoological Museum University of Hamburg" id="ABBRID0EHVAG" xlink:type="simple">ZMH</abbrev> K-47233</td><td rowspan="1" colspan="2">
                      <named-content xmlns:xlink="http://www.w3.org/1999/xlink" content-type="dwc:verbatimCoordinates" xlink:type="simple"><named-content content-type="geo-json" specific-use="{&#34;type&#34;:&#34;Point&#34;,&#34;coordinates&#34;:[-31.377000,61.603000]}" id="NCID0ESVAG" xlink:type="simple">61,603, -31,377</named-content></named-content>
                    </td><td rowspan="1" colspan="1">2537,3</td><td rowspan="1" colspan="1"/><td rowspan="1" colspan="1">DNA-voucher: <abbrev xmlns:xlink="http://www.w3.org/1999/xlink" xlink:title="Zoological Museum University of Hamburg" id="ABBRID0EBWAG" xlink:type="simple">ZMH</abbrev> K-47233</td><td rowspan="1" colspan="1"/></tr><tr><td rowspan="1" colspan="1">IceAGE 1159</td><td rowspan="1" colspan="1">IceAGE</td><td rowspan="1" colspan="1">
                      <abbrev xmlns:xlink="http://www.w3.org/1999/xlink" xlink:title="Zoological Museum University of Hamburg" id="ABBRID0ETWAG" xlink:type="simple">ZMH</abbrev> K-47234</td><td rowspan="1" colspan="2">
                      <named-content xmlns:xlink="http://www.w3.org/1999/xlink" content-type="dwc:verbatimCoordinates" xlink:type="simple"><named-content content-type="geo-json" specific-use="{&#34;type&#34;:&#34;Point&#34;,&#34;coordinates&#34;:[-9.917000,69.111000]}" id="NCID0E5WAG" xlink:type="simple">69,111, -9,917</named-content></named-content>
                    </td><td rowspan="1" colspan="1">2202,8</td><td rowspan="1" colspan="1"/><td rowspan="1" colspan="1"/><td rowspan="1" colspan="1"/></tr><tr><td rowspan="1" colspan="1">IceAGE 868</td><td rowspan="1" colspan="1">IceAGE</td><td rowspan="1" colspan="1">
                      <abbrev xmlns:xlink="http://www.w3.org/1999/xlink" xlink:title="Zoological Museum University of Hamburg" id="ABBRID0E1XAG" xlink:type="simple">ZMH</abbrev> K-47235</td><td rowspan="1" colspan="2">
                      <named-content xmlns:xlink="http://www.w3.org/1999/xlink" content-type="dwc:verbatimCoordinates" xlink:type="simple"><named-content content-type="geo-json" specific-use="{&#34;type&#34;:&#34;Point&#34;,&#34;coordinates&#34;:[0.259000,62.152000]}" id="NCID0EFYAG" xlink:type="simple">62,152, 0,259</named-content></named-content>
                    </td><td rowspan="1" colspan="1">587,4</td><td rowspan="1" colspan="1"/><td rowspan="1" colspan="1"/><td rowspan="1" colspan="1"/></tr><tr><td rowspan="1" colspan="1">IceAGE 1123</td><td rowspan="1" colspan="1">IceAGE</td><td rowspan="1" colspan="1">
                      <abbrev xmlns:xlink="http://www.w3.org/1999/xlink" xlink:title="Zoological Museum University of Hamburg" id="ABBRID0EBZAG" xlink:type="simple">ZMH</abbrev> K-47236</td><td rowspan="1" colspan="2">
                      <named-content xmlns:xlink="http://www.w3.org/1999/xlink" content-type="dwc:verbatimCoordinates" xlink:type="simple"><named-content content-type="geo-json" specific-use="{&#34;type&#34;:&#34;Point&#34;,&#34;coordinates&#34;:[-26.208000,67.214000]}" id="NCID0EMZAG" xlink:type="simple">67,214, -26,208</named-content></named-content>
                    </td><td rowspan="1" colspan="1">716,5</td><td rowspan="1" colspan="1"/><td rowspan="1" colspan="1"/><td rowspan="1" colspan="1"/></tr><tr><td rowspan="1" colspan="1">IceAGE 1010</td><td rowspan="1" colspan="1">IceAGE</td><td rowspan="1" colspan="1">
                      <abbrev xmlns:xlink="http://www.w3.org/1999/xlink" xlink:title="Zoological Museum University of Hamburg" id="ABBRID0EI1AG" xlink:type="simple">ZMH</abbrev> K-47237</td><td rowspan="1" colspan="2">
                      <named-content xmlns:xlink="http://www.w3.org/1999/xlink" content-type="dwc:verbatimCoordinates" xlink:type="simple"><named-content content-type="geo-json" specific-use="{&#34;type&#34;:&#34;Point&#34;,&#34;coordinates&#34;:[-20.395000,62.552000]}" id="NCID0ET1AG" xlink:type="simple">62,552, -20,395</named-content></named-content>
                    </td><td rowspan="1" colspan="1">1384,8</td><td rowspan="1" colspan="1"/><td rowspan="1" colspan="1">DNA-voucher: <abbrev xmlns:xlink="http://www.w3.org/1999/xlink" xlink:title="Zoological Museum University of Hamburg" id="ABBRID0EC2AG" xlink:type="simple">ZMH</abbrev> K-47237</td><td rowspan="1" colspan="1"/></tr><tr><td rowspan="1" colspan="1">IceAGE 1006</td><td rowspan="1" colspan="1">IceAGE</td><td rowspan="1" colspan="1">ZMBN121952*</td><td rowspan="1" colspan="2">
                      <named-content xmlns:xlink="http://www.w3.org/1999/xlink" content-type="dwc:verbatimCoordinates" xlink:type="simple"><named-content content-type="geo-json" specific-use="{&#34;type&#34;:&#34;Point&#34;,&#34;coordinates&#34;:[-20.375000,62.551000]}" id="NCID0E12AG" xlink:type="simple">62,551, -20,375</named-content></named-content>
                    </td><td rowspan="1" colspan="1">1386,8</td><td rowspan="1" colspan="1"/><td rowspan="1" colspan="1"/><td rowspan="1" colspan="1">Paratype (slide)</td></tr><tr><td rowspan="30" colspan="1">
                      <italic><tp:taxon-name><tp:taxon-name-part taxon-name-part-type="genus" reg="Amphilochus">Amphilochus</tp:taxon-name-part> <tp:taxon-name-part taxon-name-part-type="species" reg="manudens">manudens</tp:taxon-name-part></tp:taxon-name></italic> Spence Bate, 1862</td><td rowspan="1" colspan="1">BioIce 2096</td><td rowspan="1" colspan="1">BioIce</td><td rowspan="1" colspan="1"/><td rowspan="1" colspan="2">
                      <named-content xmlns:xlink="http://www.w3.org/1999/xlink" content-type="dwc:verbatimCoordinates" xlink:type="simple"><named-content content-type="geo-json" specific-use="{&#34;type&#34;:&#34;Point&#34;,&#34;coordinates&#34;:[-17.578000,67.018000]}" id="NCID0EL4AG" xlink:type="simple">67,018, -17,578</named-content></named-content>
                    </td><td rowspan="1" colspan="1">300,0</td><td rowspan="1" colspan="1">1,70</td><td rowspan="1" colspan="1"/><td rowspan="1" colspan="1"/></tr><tr><td rowspan="1" colspan="1">BioIce 2207</td><td rowspan="1" colspan="1">BioIce</td><td rowspan="1" colspan="1">IINH37889</td><td rowspan="1" colspan="2">
                      <named-content xmlns:xlink="http://www.w3.org/1999/xlink" content-type="dwc:verbatimCoordinates" xlink:type="simple"><named-content content-type="geo-json" specific-use="{&#34;type&#34;:&#34;Point&#34;,&#34;coordinates&#34;:[-22.596000,67.011000]}" id="NCID0EN5AG" xlink:type="simple">67,011, -22,596</named-content></named-content>
                    </td><td rowspan="1" colspan="1">81,0</td><td rowspan="1" colspan="1">8,30</td><td rowspan="1" colspan="1"/><td rowspan="1" colspan="1"/></tr><tr><td rowspan="1" colspan="1">BioIce 2213</td><td rowspan="1" colspan="1">BioIce</td><td rowspan="1" colspan="1"/><td rowspan="1" colspan="2">
                      <named-content xmlns:xlink="http://www.w3.org/1999/xlink" content-type="dwc:verbatimCoordinates" xlink:type="simple"><named-content content-type="geo-json" specific-use="{&#34;type&#34;:&#34;Point&#34;,&#34;coordinates&#34;:[-23.971000,64.155000]}" id="NCID0EP6AG" xlink:type="simple">64,155, -23,971</named-content></named-content>
                    </td><td rowspan="1" colspan="1">260,0</td><td rowspan="1" colspan="1">7,00</td><td rowspan="1" colspan="1"/><td rowspan="1" colspan="1"/></tr><tr><td rowspan="1" colspan="1">BioIce 2215</td><td rowspan="1" colspan="1">BioIce</td><td rowspan="1" colspan="1">IINH37887</td><td rowspan="1" colspan="2">
                      <named-content xmlns:xlink="http://www.w3.org/1999/xlink" content-type="dwc:verbatimCoordinates" xlink:type="simple"><named-content content-type="geo-json" specific-use="{&#34;type&#34;:&#34;Point&#34;,&#34;coordinates&#34;:[-24.261000,64.157000]}" id="NCID0ERABG" xlink:type="simple">64,157, -24,261</named-content></named-content>
                    </td><td rowspan="1" colspan="1">213,0</td><td rowspan="1" colspan="1">6,90</td><td rowspan="1" colspan="1"/><td rowspan="1" colspan="1"/></tr><tr><td rowspan="1" colspan="1">BioIce 2221</td><td rowspan="1" colspan="1">BioIce</td><td rowspan="1" colspan="1"/><td rowspan="1" colspan="2">
                      <named-content xmlns:xlink="http://www.w3.org/1999/xlink" content-type="dwc:verbatimCoordinates" xlink:type="simple"><named-content content-type="geo-json" specific-use="{&#34;type&#34;:&#34;Point&#34;,&#34;coordinates&#34;:[-25.273000,63.917000]}" id="NCID0ETBBG" xlink:type="simple">63,917, -25,273</named-content></named-content>
                    </td><td rowspan="1" colspan="1">240,0</td><td rowspan="1" colspan="1">6,50</td><td rowspan="1" colspan="1"/><td rowspan="1" colspan="1"/></tr><tr><td rowspan="1" colspan="1">BioIce 2236</td><td rowspan="1" colspan="1">BioIce</td><td rowspan="1" colspan="1"/><td rowspan="1" colspan="2">
                      <named-content xmlns:xlink="http://www.w3.org/1999/xlink" content-type="dwc:verbatimCoordinates" xlink:type="simple"><named-content content-type="geo-json" specific-use="{&#34;type&#34;:&#34;Point&#34;,&#34;coordinates&#34;:[-24.680000,63.450000]}" id="NCID0EVCBG" xlink:type="simple">63,450, -24,680</named-content></named-content>
                    </td><td rowspan="1" colspan="1">293,0</td><td rowspan="1" colspan="1">6,90</td><td rowspan="1" colspan="1"/><td rowspan="1" colspan="1"/></tr><tr><td rowspan="1" colspan="1">BioIce 2237</td><td rowspan="1" colspan="1">BioIce</td><td rowspan="1" colspan="1">IINH37885</td><td rowspan="1" colspan="2">
                      <named-content xmlns:xlink="http://www.w3.org/1999/xlink" content-type="dwc:verbatimCoordinates" xlink:type="simple"><named-content content-type="geo-json" specific-use="{&#34;type&#34;:&#34;Point&#34;,&#34;coordinates&#34;:[-24.408000,63.270000]}" id="NCID0EXDBG" xlink:type="simple">63,270, -24,408</named-content></named-content>
                    </td><td rowspan="1" colspan="1">293,0</td><td rowspan="1" colspan="1">6,90</td><td rowspan="1" colspan="1"/><td rowspan="1" colspan="1"/></tr><tr><td rowspan="1" colspan="1">BioIce 2273</td><td rowspan="1" colspan="1">BioIce</td><td rowspan="1" colspan="1"/><td rowspan="1" colspan="2">
                      <named-content xmlns:xlink="http://www.w3.org/1999/xlink" content-type="dwc:verbatimCoordinates" xlink:type="simple"><named-content content-type="geo-json" specific-use="{&#34;type&#34;:&#34;Point&#34;,&#34;coordinates&#34;:[-24.983000,63.140000]}" id="NCID0EZEBG" xlink:type="simple">63,140, -24,983</named-content></named-content>
                    </td><td rowspan="1" colspan="1">313,0</td><td rowspan="1" colspan="1">7,00</td><td rowspan="1" colspan="1"/><td rowspan="1" colspan="1"/></tr><tr><td rowspan="1" colspan="1">BioIce 2288</td><td rowspan="1" colspan="1">BioIce</td><td rowspan="1" colspan="1"/><td rowspan="1" colspan="2">
                      <named-content xmlns:xlink="http://www.w3.org/1999/xlink" content-type="dwc:verbatimCoordinates" xlink:type="simple"><named-content content-type="geo-json" specific-use="{&#34;type&#34;:&#34;Point&#34;,&#34;coordinates&#34;:[-22.677000,62.387000]}" id="NCID0E2FBG" xlink:type="simple">62,387, -22,677</named-content></named-content>
                    </td><td rowspan="1" colspan="1">1390,0</td><td rowspan="1" colspan="1">3,40</td><td rowspan="1" colspan="1"/><td rowspan="1" colspan="1"/></tr><tr><td rowspan="1" colspan="1">BioIce 2308</td><td rowspan="1" colspan="1">BioIce</td><td rowspan="1" colspan="1"/><td rowspan="1" colspan="2">
                      <named-content xmlns:xlink="http://www.w3.org/1999/xlink" content-type="dwc:verbatimCoordinates" xlink:type="simple"><named-content content-type="geo-json" specific-use="{&#34;type&#34;:&#34;Point&#34;,&#34;coordinates&#34;:[-22.790000,63.250000]}" id="NCID0E4GBG" xlink:type="simple">63,250, -22,790</named-content></named-content>
                    </td><td rowspan="1" colspan="1">263,0</td><td rowspan="1" colspan="1">7,10</td><td rowspan="1" colspan="1"/><td rowspan="1" colspan="1"/></tr><tr><td rowspan="1" colspan="1">BioIce 2314</td><td rowspan="1" colspan="1">BioIce</td><td rowspan="1" colspan="1"/><td rowspan="1" colspan="2">
                      <named-content xmlns:xlink="http://www.w3.org/1999/xlink" content-type="dwc:verbatimCoordinates" xlink:type="simple"><named-content content-type="geo-json" specific-use="{&#34;type&#34;:&#34;Point&#34;,&#34;coordinates&#34;:[-23.058000,63.703000]}" id="NCID0E6HBG" xlink:type="simple">63,703, -23,058</named-content></named-content>
                    </td><td rowspan="1" colspan="1">139,0</td><td rowspan="1" colspan="1">7,60</td><td rowspan="1" colspan="1"/><td rowspan="1" colspan="1"/></tr><tr><td rowspan="1" colspan="1">BioIce 2352</td><td rowspan="1" colspan="1">BioIce</td><td rowspan="1" colspan="1"/><td rowspan="1" colspan="2">
                      <named-content xmlns:xlink="http://www.w3.org/1999/xlink" content-type="dwc:verbatimCoordinates" xlink:type="simple"><named-content content-type="geo-json" specific-use="{&#34;type&#34;:&#34;Point&#34;,&#34;coordinates&#34;:[-11.817000,63.783000]}" id="NCID0EBJBG" xlink:type="simple">63,783, -11,817</named-content></named-content>
                    </td><td rowspan="1" colspan="1">350,0</td><td rowspan="1" colspan="1"/><td rowspan="1" colspan="1"/><td rowspan="1" colspan="1"/></tr><tr><td rowspan="1" colspan="1">BioIce 2358</td><td rowspan="1" colspan="1">BioIce</td><td rowspan="1" colspan="1"/><td rowspan="1" colspan="2">
                      <named-content xmlns:xlink="http://www.w3.org/1999/xlink" content-type="dwc:verbatimCoordinates" xlink:type="simple"><named-content content-type="geo-json" specific-use="{&#34;type&#34;:&#34;Point&#34;,&#34;coordinates&#34;:[-11.533000,63.167000]}" id="NCID0EDKBG" xlink:type="simple">63,167, -11,533</named-content></named-content>
                    </td><td rowspan="1" colspan="1">318,0</td><td rowspan="1" colspan="1"/><td rowspan="1" colspan="1"/><td rowspan="1" colspan="1"/></tr><tr><td rowspan="1" colspan="1">BioIce 2720</td><td rowspan="1" colspan="1">BioIce</td><td rowspan="1" colspan="1"/><td rowspan="1" colspan="2">
                      <named-content xmlns:xlink="http://www.w3.org/1999/xlink" content-type="dwc:verbatimCoordinates" xlink:type="simple"><named-content content-type="geo-json" specific-use="{&#34;type&#34;:&#34;Point&#34;,&#34;coordinates&#34;:[-26.403000,64.430000]}" id="NCID0EFLBG" xlink:type="simple">64,430, -26,403</named-content></named-content>
                    </td><td rowspan="1" colspan="1">304,0</td><td rowspan="1" colspan="1">5,60</td><td rowspan="1" colspan="1"/><td rowspan="1" colspan="1"/></tr><tr><td rowspan="1" colspan="1">R405 RP59</td><td rowspan="1" colspan="1">Mareano</td><td rowspan="1" colspan="1"/><td rowspan="1" colspan="2">
                      <named-content xmlns:xlink="http://www.w3.org/1999/xlink" content-type="dwc:verbatimCoordinates" xlink:type="simple"><named-content content-type="geo-json" specific-use="{&#34;type&#34;:&#34;Point&#34;,&#34;coordinates&#34;:[15.341000,72.137000]}" id="NCID0EHMBG" xlink:type="simple">72,137, 15,341</named-content></named-content>
                    </td><td rowspan="1" colspan="1">899,6</td><td rowspan="1" colspan="1">-0,41</td><td rowspan="1" colspan="1"/><td rowspan="1" colspan="1"/></tr><tr><td rowspan="1" colspan="1">R423 RP69</td><td rowspan="1" colspan="1">Mareano</td><td rowspan="1" colspan="1"/><td rowspan="1" colspan="2">
                      <named-content xmlns:xlink="http://www.w3.org/1999/xlink" content-type="dwc:verbatimCoordinates" xlink:type="simple"><named-content content-type="geo-json" specific-use="{&#34;type&#34;:&#34;Point&#34;,&#34;coordinates&#34;:[17.142000,71.872000]}" id="NCID0EJNBG" xlink:type="simple">71,872, 17,142</named-content></named-content>
                    </td><td rowspan="1" colspan="1">355,3</td><td rowspan="1" colspan="1">5,53</td><td rowspan="1" colspan="1"/><td rowspan="1" colspan="1"/></tr><tr><td rowspan="1" colspan="1">R474 RP154</td><td rowspan="1" colspan="1">Mareano</td><td rowspan="1" colspan="1"/><td rowspan="1" colspan="2">
                      <named-content xmlns:xlink="http://www.w3.org/1999/xlink" content-type="dwc:verbatimCoordinates" xlink:type="simple"><named-content content-type="geo-json" specific-use="{&#34;type&#34;:&#34;Point&#34;,&#34;coordinates&#34;:[18.543000,71.073000]}" id="NCID0ELOBG" xlink:type="simple">71,073, 18,543</named-content></named-content>
                    </td><td rowspan="1" colspan="1">251,0</td><td rowspan="1" colspan="1">7,52</td><td rowspan="1" colspan="1"/><td rowspan="1" colspan="1"/></tr><tr><td rowspan="1" colspan="1">R503 RP51</td><td rowspan="1" colspan="1">Mareano</td><td rowspan="1" colspan="1"/><td rowspan="1" colspan="2">
                      <named-content xmlns:xlink="http://www.w3.org/1999/xlink" content-type="dwc:verbatimCoordinates" xlink:type="simple"><named-content content-type="geo-json" specific-use="{&#34;type&#34;:&#34;Point&#34;,&#34;coordinates&#34;:[25.975000,71.772000]}" id="NCID0ENPBG" xlink:type="simple">71,772, 25,975</named-content></named-content>
                    </td><td rowspan="1" colspan="1">321,1</td><td rowspan="1" colspan="1">4,42</td><td rowspan="1" colspan="1"/><td rowspan="1" colspan="1"/></tr><tr><td rowspan="1" colspan="1">R534 RP60</td><td rowspan="1" colspan="1">Mareano</td><td rowspan="1" colspan="1"/><td rowspan="1" colspan="2">
                      <named-content xmlns:xlink="http://www.w3.org/1999/xlink" content-type="dwc:verbatimCoordinates" xlink:type="simple"><named-content content-type="geo-json" specific-use="{&#34;type&#34;:&#34;Point&#34;,&#34;coordinates&#34;:[18.622000,70.675000]}" id="NCID0EPQBG" xlink:type="simple">70,675, 18,622</named-content></named-content>
                    </td><td rowspan="1" colspan="1">364,6</td><td rowspan="1" colspan="1">6,34</td><td rowspan="1" colspan="1"/><td rowspan="1" colspan="1"/></tr><tr><td rowspan="1" colspan="1">R608 RP87</td><td rowspan="1" colspan="1">Mareano</td><td rowspan="1" colspan="1"/><td rowspan="1" colspan="2">
                      <named-content xmlns:xlink="http://www.w3.org/1999/xlink" content-type="dwc:verbatimCoordinates" xlink:type="simple"><named-content content-type="geo-json" specific-use="{&#34;type&#34;:&#34;Point&#34;,&#34;coordinates&#34;:[21.120000,70.958000]}" id="NCID0ERRBG" xlink:type="simple">70,958, 21,120</named-content></named-content>
                    </td><td rowspan="1" colspan="1">149,0</td><td rowspan="1" colspan="1">6,57</td><td rowspan="1" colspan="1"/><td rowspan="1" colspan="1"/></tr><tr><td rowspan="1" colspan="1">R613 RP90</td><td rowspan="1" colspan="1">Mareano</td><td rowspan="1" colspan="1"/><td rowspan="1" colspan="2">
                      <named-content xmlns:xlink="http://www.w3.org/1999/xlink" content-type="dwc:verbatimCoordinates" xlink:type="simple"><named-content content-type="geo-json" specific-use="{&#34;type&#34;:&#34;Point&#34;,&#34;coordinates&#34;:[20.818000,70.769000]}" id="NCID0ETSBG" xlink:type="simple">70,769, 20,818</named-content></named-content>
                    </td><td rowspan="1" colspan="1">246,8</td><td rowspan="1" colspan="1">6,42</td><td rowspan="1" colspan="1"/><td rowspan="1" colspan="1"/></tr><tr><td rowspan="1" colspan="1">R618 RP91</td><td rowspan="1" colspan="1">Mareano</td><td rowspan="1" colspan="1"/><td rowspan="1" colspan="2">
                      <named-content xmlns:xlink="http://www.w3.org/1999/xlink" content-type="dwc:verbatimCoordinates" xlink:type="simple"><named-content content-type="geo-json" specific-use="{&#34;type&#34;:&#34;Point&#34;,&#34;coordinates&#34;:[21.025000,70.701000]}" id="NCID0EVTBG" xlink:type="simple">70,701, 21,025</named-content></named-content>
                    </td><td rowspan="1" colspan="1">258,8</td><td rowspan="1" colspan="1">6,38</td><td rowspan="1" colspan="1"/><td rowspan="1" colspan="1"/></tr><tr><td rowspan="1" colspan="1">R621 RP93</td><td rowspan="1" colspan="1">Mareano</td><td rowspan="1" colspan="1"/><td rowspan="1" colspan="2">
                      <named-content xmlns:xlink="http://www.w3.org/1999/xlink" content-type="dwc:verbatimCoordinates" xlink:type="simple"><named-content content-type="geo-json" specific-use="{&#34;type&#34;:&#34;Point&#34;,&#34;coordinates&#34;:[20.852000,70.673000]}" id="NCID0EXUBG" xlink:type="simple">70,673, 20,852</named-content></named-content>
                    </td><td rowspan="1" colspan="1">195,6</td><td rowspan="1" colspan="1">7,28</td><td rowspan="1" colspan="1"/><td rowspan="1" colspan="1"/></tr><tr><td rowspan="1" colspan="1">R631 RP99</td><td rowspan="1" colspan="1">Mareano</td><td rowspan="1" colspan="1"/><td rowspan="1" colspan="2">
                      <named-content xmlns:xlink="http://www.w3.org/1999/xlink" content-type="dwc:verbatimCoordinates" xlink:type="simple"><named-content content-type="geo-json" specific-use="{&#34;type&#34;:&#34;Point&#34;,&#34;coordinates&#34;:[19.702000,70.805000]}" id="NCID0EZVBG" xlink:type="simple">70,805, 19,702</named-content></named-content>
                    </td><td rowspan="1" colspan="1">178,6</td><td rowspan="1" colspan="1">6,87</td><td rowspan="1" colspan="1"/><td rowspan="1" colspan="1"/></tr><tr><td rowspan="1" colspan="1">R636 RP102</td><td rowspan="1" colspan="1">Mareano</td><td rowspan="1" colspan="1"/><td rowspan="1" colspan="2">
                      <named-content xmlns:xlink="http://www.w3.org/1999/xlink" content-type="dwc:verbatimCoordinates" xlink:type="simple"><named-content content-type="geo-json" specific-use="{&#34;type&#34;:&#34;Point&#34;,&#34;coordinates&#34;:[20.104000,70.622000]}" id="NCID0E2WBG" xlink:type="simple">70,622, 20,104</named-content></named-content>
                    </td><td rowspan="1" colspan="1">289,7</td><td rowspan="1" colspan="1">6,98</td><td rowspan="1" colspan="1"/><td rowspan="1" colspan="1"/></tr><tr><td rowspan="1" colspan="1">R657 RP109</td><td rowspan="1" colspan="1">Mareano</td><td rowspan="1" colspan="1"/><td rowspan="1" colspan="2">
                      <named-content xmlns:xlink="http://www.w3.org/1999/xlink" content-type="dwc:verbatimCoordinates" xlink:type="simple"><named-content content-type="geo-json" specific-use="{&#34;type&#34;:&#34;Point&#34;,&#34;coordinates&#34;:[8.638000,67.343000]}" id="NCID0E4XBG" xlink:type="simple">67,343, 8,638</named-content></named-content>
                    </td><td rowspan="1" colspan="1">849,6</td><td rowspan="1" colspan="1">-0,84</td><td rowspan="1" colspan="1"/><td rowspan="1" colspan="1"/></tr><tr><td rowspan="1" colspan="1">R721 RP126</td><td rowspan="1" colspan="1">Mareano</td><td rowspan="1" colspan="1"/><td rowspan="1" colspan="2">
                      <named-content xmlns:xlink="http://www.w3.org/1999/xlink" content-type="dwc:verbatimCoordinates" xlink:type="simple"><named-content content-type="geo-json" specific-use="{&#34;type&#34;:&#34;Point&#34;,&#34;coordinates&#34;:[11.809000,67.841000]}" id="NCID0E6YBG" xlink:type="simple">67,841, 11,809</named-content></named-content>
                    </td><td rowspan="1" colspan="1">183,2</td><td rowspan="1" colspan="1">6,87</td><td rowspan="1" colspan="1"/><td rowspan="1" colspan="1"/></tr><tr><td rowspan="1" colspan="1">R733 RP128</td><td rowspan="1" colspan="1">Mareano</td><td rowspan="1" colspan="1">ZMBN_94864</td><td rowspan="1" colspan="2">
                      <named-content xmlns:xlink="http://www.w3.org/1999/xlink" content-type="dwc:verbatimCoordinates" xlink:type="simple"><named-content content-type="geo-json" specific-use="{&#34;type&#34;:&#34;Point&#34;,&#34;coordinates&#34;:[10.272000,67.720000]}" id="NCID0EB1BG" xlink:type="simple">67,720, 10,272</named-content></named-content>
                    </td><td rowspan="1" colspan="1">219,2</td><td rowspan="1" colspan="1">7,34</td><td rowspan="1" colspan="1"><ext-link xmlns:xlink="http://www.w3.org/1999/xlink" ext-link-type="uri" xlink:href="http://www.boldsystems.org/index.php/Public_RecordView?processid=AMPNB115-14" xlink:type="simple">AMPNB115-14</ext-link></td><td rowspan="1" colspan="1"/></tr><tr><td rowspan="1" colspan="1">R754 RP132</td><td rowspan="1" colspan="1">Mareano</td><td rowspan="1" colspan="1"/><td rowspan="1" colspan="2">
                      <named-content xmlns:xlink="http://www.w3.org/1999/xlink" content-type="dwc:verbatimCoordinates" xlink:type="simple"><named-content content-type="geo-json" specific-use="{&#34;type&#34;:&#34;Point&#34;,&#34;coordinates&#34;:[9.685000,67.803000]}" id="NCID0ED2BG" xlink:type="simple">67,803, 9,685</named-content></named-content>
                    </td><td rowspan="1" colspan="1">823,5</td><td rowspan="1" colspan="1">-0,56</td><td rowspan="1" colspan="1"/><td rowspan="1" colspan="1"/></tr><tr><td rowspan="1" colspan="1">R786 RP10</td><td rowspan="1" colspan="1">Mareano</td><td rowspan="1" colspan="1"/><td rowspan="1" colspan="2">
                      <named-content xmlns:xlink="http://www.w3.org/1999/xlink" content-type="dwc:verbatimCoordinates" xlink:type="simple"><named-content content-type="geo-json" specific-use="{&#34;type&#34;:&#34;Point&#34;,&#34;coordinates&#34;:[9.589000,67.953000]}" id="NCID0EF3BG" xlink:type="simple">67,953, 9,589</named-content></named-content>
                    </td><td rowspan="1" colspan="1">1315,4</td><td rowspan="1" colspan="1">-0,84</td><td rowspan="1" colspan="1"/><td rowspan="1" colspan="1"/></tr><tr><td rowspan="30" colspan="1">
                      <italic><tp:taxon-name><tp:taxon-name-part taxon-name-part-type="genus" reg="Amphilochus">Amphilochus</tp:taxon-name-part> <tp:taxon-name-part taxon-name-part-type="species" reg="manudens">manudens</tp:taxon-name-part></tp:taxon-name></italic> Spence Bate, 1862</td><td rowspan="1" colspan="1">R782 RP11</td><td rowspan="1" colspan="1">Mareano</td><td rowspan="1" colspan="1"/><td rowspan="1" colspan="2">
                      <named-content xmlns:xlink="http://www.w3.org/1999/xlink" content-type="dwc:verbatimCoordinates" xlink:type="simple"><named-content content-type="geo-json" specific-use="{&#34;type&#34;:&#34;Point&#34;,&#34;coordinates&#34;:[9.468000,68.059000]}" id="NCID0EW4BG" xlink:type="simple">68,059, 9,468</named-content></named-content>
                    </td><td rowspan="1" colspan="1">1712,0</td><td rowspan="1" colspan="1">-0,81</td><td rowspan="1" colspan="1"/><td rowspan="1" colspan="1"/></tr><tr><td rowspan="1" colspan="1">R821 RP13</td><td rowspan="1" colspan="1">Mareano</td><td rowspan="1" colspan="1">ZMBN_104481</td><td rowspan="1" colspan="2">
                      <named-content xmlns:xlink="http://www.w3.org/1999/xlink" content-type="dwc:verbatimCoordinates" xlink:type="simple"><named-content content-type="geo-json" specific-use="{&#34;type&#34;:&#34;Point&#34;,&#34;coordinates&#34;:[8.223000,67.021000]}" id="NCID0EY5BG" xlink:type="simple">67,021, 8,223</named-content></named-content>
                    </td><td rowspan="1" colspan="1">556,0</td><td rowspan="1" colspan="1"/><td rowspan="1" colspan="1"><ext-link xmlns:xlink="http://www.w3.org/1999/xlink" ext-link-type="uri" xlink:href="http://www.boldsystems.org/index.php/Public_RecordView?processid=AMPNB303-15" xlink:type="simple">AMPNB303-15</ext-link></td><td rowspan="1" colspan="1"/></tr><tr><td rowspan="1" colspan="1">R870 RP19</td><td rowspan="1" colspan="1">Mareano</td><td rowspan="1" colspan="1"/><td rowspan="1" colspan="2">
                      <named-content xmlns:xlink="http://www.w3.org/1999/xlink" content-type="dwc:verbatimCoordinates" xlink:type="simple"><named-content content-type="geo-json" specific-use="{&#34;type&#34;:&#34;Point&#34;,&#34;coordinates&#34;:[11.622000,67.387000]}" id="NCID0E16BG" xlink:type="simple">67,387, 11,622</named-content></named-content>
                    </td><td rowspan="1" colspan="1">128,3</td><td rowspan="1" colspan="1">6,29</td><td rowspan="1" colspan="1"/><td rowspan="1" colspan="1"/></tr><tr><td rowspan="1" colspan="1">R849 RP21</td><td rowspan="1" colspan="1">Mareano</td><td rowspan="1" colspan="1"/><td rowspan="1" colspan="2">
                      <named-content xmlns:xlink="http://www.w3.org/1999/xlink" content-type="dwc:verbatimCoordinates" xlink:type="simple"><named-content content-type="geo-json" specific-use="{&#34;type&#34;:&#34;Point&#34;,&#34;coordinates&#34;:[10.822000,67.401000]}" id="NCID0E4AAI" xlink:type="simple">67,401, 10,822</named-content></named-content>
                    </td><td rowspan="1" colspan="1">179,6</td><td rowspan="1" colspan="1">7,51</td><td rowspan="1" colspan="1"/><td rowspan="1" colspan="1"/></tr><tr><td rowspan="1" colspan="1">R1137 RP77</td><td rowspan="1" colspan="1">Mareano</td><td rowspan="1" colspan="1"/><td rowspan="1" colspan="2">
                      <named-content xmlns:xlink="http://www.w3.org/1999/xlink" content-type="dwc:verbatimCoordinates" xlink:type="simple"><named-content content-type="geo-json" specific-use="{&#34;type&#34;:&#34;Point&#34;,&#34;coordinates&#34;:[32.386000,72.574000]}" id="NCID0E6BAI" xlink:type="simple">72,574, 32,386</named-content></named-content>
                    </td><td rowspan="1" colspan="1">272,3</td><td rowspan="1" colspan="1">2,09</td><td rowspan="1" colspan="1"/><td rowspan="1" colspan="1"/></tr><tr><td rowspan="1" colspan="1">R1146 RP80</td><td rowspan="1" colspan="1">Mareano</td><td rowspan="1" colspan="1"/><td rowspan="1" colspan="2">
                      <named-content xmlns:xlink="http://www.w3.org/1999/xlink" content-type="dwc:verbatimCoordinates" xlink:type="simple"><named-content content-type="geo-json" specific-use="{&#34;type&#34;:&#34;Point&#34;,&#34;coordinates&#34;:[34.287000,72.103000]}" id="NCID0EBDAI" xlink:type="simple">72,103, 34,287</named-content></named-content>
                    </td><td rowspan="1" colspan="1">288,9</td><td rowspan="1" colspan="1">2,18</td><td rowspan="1" colspan="1"/><td rowspan="1" colspan="1"/></tr><tr><td rowspan="1" colspan="1">R1150 RP82</td><td rowspan="1" colspan="1">Mareano</td><td rowspan="1" colspan="1"/><td rowspan="1" colspan="2">
                      <named-content xmlns:xlink="http://www.w3.org/1999/xlink" content-type="dwc:verbatimCoordinates" xlink:type="simple"><named-content content-type="geo-json" specific-use="{&#34;type&#34;:&#34;Point&#34;,&#34;coordinates&#34;:[33.701000,72.093000]}" id="NCID0EDEAI" xlink:type="simple">72,093, 33,701</named-content></named-content>
                    </td><td rowspan="1" colspan="1">249,5</td><td rowspan="1" colspan="1">2,83</td><td rowspan="1" colspan="1"/><td rowspan="1" colspan="1"/></tr><tr><td rowspan="1" colspan="1">R1174 RP85</td><td rowspan="1" colspan="1">Mareano</td><td rowspan="1" colspan="1"/><td rowspan="1" colspan="2">
                      <named-content xmlns:xlink="http://www.w3.org/1999/xlink" content-type="dwc:verbatimCoordinates" xlink:type="simple"><named-content content-type="geo-json" specific-use="{&#34;type&#34;:&#34;Point&#34;,&#34;coordinates&#34;:[32.225000,71.618000]}" id="NCID0EFFAI" xlink:type="simple">71,618, 32,225</named-content></named-content>
                    </td><td rowspan="1" colspan="1">296,5</td><td rowspan="1" colspan="1">3,39</td><td rowspan="1" colspan="1"/><td rowspan="1" colspan="1"/></tr><tr><td rowspan="1" colspan="1">R1180 RP86</td><td rowspan="1" colspan="1">Mareano</td><td rowspan="1" colspan="1"/><td rowspan="1" colspan="2">
                      <named-content xmlns:xlink="http://www.w3.org/1999/xlink" content-type="dwc:verbatimCoordinates" xlink:type="simple"><named-content content-type="geo-json" specific-use="{&#34;type&#34;:&#34;Point&#34;,&#34;coordinates&#34;:[32.992000,71.609000]}" id="NCID0EHGAI" xlink:type="simple">71,609, 32,992</named-content></named-content>
                    </td><td rowspan="1" colspan="1">304,9</td><td rowspan="1" colspan="1">2,84</td><td rowspan="1" colspan="1"/><td rowspan="1" colspan="1"/></tr><tr><td rowspan="1" colspan="1">R1186 RP87</td><td rowspan="1" colspan="1">Mareano</td><td rowspan="1" colspan="1"/><td rowspan="1" colspan="2">
                      <named-content xmlns:xlink="http://www.w3.org/1999/xlink" content-type="dwc:verbatimCoordinates" xlink:type="simple"><named-content content-type="geo-json" specific-use="{&#34;type&#34;:&#34;Point&#34;,&#34;coordinates&#34;:[32.859000,71.421000]}" id="NCID0EJHAI" xlink:type="simple">71,421, 32,859</named-content></named-content>
                    </td><td rowspan="1" colspan="1">281,5</td><td rowspan="1" colspan="1">4,47</td><td rowspan="1" colspan="1"/><td rowspan="1" colspan="1"/></tr><tr><td rowspan="1" colspan="1">R1196 RP89</td><td rowspan="1" colspan="1">Mareano</td><td rowspan="1" colspan="1"/><td rowspan="1" colspan="2">
                      <named-content xmlns:xlink="http://www.w3.org/1999/xlink" content-type="dwc:verbatimCoordinates" xlink:type="simple"><named-content content-type="geo-json" specific-use="{&#34;type&#34;:&#34;Point&#34;,&#34;coordinates&#34;:[32.243000,71.187000]}" id="NCID0ELIAI" xlink:type="simple">71,187, 32,243</named-content></named-content>
                    </td><td rowspan="1" colspan="1">226,0</td><td rowspan="1" colspan="1">4,27</td><td rowspan="1" colspan="1"/><td rowspan="1" colspan="1"/></tr><tr><td rowspan="1" colspan="1">R1200 RP90</td><td rowspan="1" colspan="1">Mareano</td><td rowspan="1" colspan="1"/><td rowspan="1" colspan="2">
                      <named-content xmlns:xlink="http://www.w3.org/1999/xlink" content-type="dwc:verbatimCoordinates" xlink:type="simple"><named-content content-type="geo-json" specific-use="{&#34;type&#34;:&#34;Point&#34;,&#34;coordinates&#34;:[32.507000,70.854000]}" id="NCID0ENJAI" xlink:type="simple">70,854, 32,507</named-content></named-content>
                    </td><td rowspan="1" colspan="1">248,9</td><td rowspan="1" colspan="1">3,74</td><td rowspan="1" colspan="1"/><td rowspan="1" colspan="1"/></tr><tr><td rowspan="1" colspan="1">R1205 RP92</td><td rowspan="1" colspan="1">Mareano</td><td rowspan="1" colspan="1"/><td rowspan="1" colspan="2">
                      <named-content xmlns:xlink="http://www.w3.org/1999/xlink" content-type="dwc:verbatimCoordinates" xlink:type="simple"><named-content content-type="geo-json" specific-use="{&#34;type&#34;:&#34;Point&#34;,&#34;coordinates&#34;:[32.273000,70.574000]}" id="NCID0EPKAI" xlink:type="simple">70,574, 32,273</named-content></named-content>
                    </td><td rowspan="1" colspan="1">297,3</td><td rowspan="1" colspan="1">4,22</td><td rowspan="1" colspan="1"/><td rowspan="1" colspan="1"/></tr><tr><td rowspan="1" colspan="1">R1213 RP93</td><td rowspan="1" colspan="1">Mareano</td><td rowspan="1" colspan="1"/><td rowspan="1" colspan="2">
                      <named-content xmlns:xlink="http://www.w3.org/1999/xlink" content-type="dwc:verbatimCoordinates" xlink:type="simple"><named-content content-type="geo-json" specific-use="{&#34;type&#34;:&#34;Point&#34;,&#34;coordinates&#34;:[30.785000,70.771000]}" id="NCID0ERLAI" xlink:type="simple">70,771, 30,785</named-content></named-content>
                    </td><td rowspan="1" colspan="1">376,1</td><td rowspan="1" colspan="1">4,62</td><td rowspan="1" colspan="1"/><td rowspan="1" colspan="1"/></tr><tr><td rowspan="1" colspan="1">R1230 RP95</td><td rowspan="1" colspan="1">Mareano</td><td rowspan="1" colspan="1"/><td rowspan="1" colspan="2">
                      <named-content xmlns:xlink="http://www.w3.org/1999/xlink" content-type="dwc:verbatimCoordinates" xlink:type="simple"><named-content content-type="geo-json" specific-use="{&#34;type&#34;:&#34;Point&#34;,&#34;coordinates&#34;:[31.350000,70.117000]}" id="NCID0ETMAI" xlink:type="simple">70,117, 31,350</named-content></named-content>
                    </td><td rowspan="1" colspan="1">303,9</td><td rowspan="1" colspan="1"/><td rowspan="1" colspan="1"/><td rowspan="1" colspan="1"/></tr><tr><td rowspan="1" colspan="1">IceAGE 868</td><td rowspan="1" colspan="1">IceAGE</td><td rowspan="1" colspan="1">
                      <abbrev xmlns:xlink="http://www.w3.org/1999/xlink" xlink:title="Zoological Museum University of Hamburg" id="ABBRID0EPNAI" xlink:type="simple">ZMH</abbrev> K-47238</td><td rowspan="1" colspan="2">
                      <named-content xmlns:xlink="http://www.w3.org/1999/xlink" content-type="dwc:verbatimCoordinates" xlink:type="simple"><named-content content-type="geo-json" specific-use="{&#34;type&#34;:&#34;Point&#34;,&#34;coordinates&#34;:[0.259000,62.152000]}" id="NCID0E1NAI" xlink:type="simple">62,152, 0,259</named-content></named-content>
                    </td><td rowspan="1" colspan="1">587,4</td><td rowspan="1" colspan="1"/><td rowspan="1" colspan="1"/><td rowspan="1" colspan="1"/></tr><tr><td rowspan="1" colspan="1">IceAGE 1082</td><td rowspan="1" colspan="1">IceAGE</td><td rowspan="1" colspan="1">
                      <abbrev xmlns:xlink="http://www.w3.org/1999/xlink" xlink:title="Zoological Museum University of Hamburg" id="ABBRID0EWOAI" xlink:type="simple">ZMH</abbrev> K-47239</td><td rowspan="1" colspan="2">
                      <named-content xmlns:xlink="http://www.w3.org/1999/xlink" content-type="dwc:verbatimCoordinates" xlink:type="simple"><named-content content-type="geo-json" specific-use="{&#34;type&#34;:&#34;Point&#34;,&#34;coordinates&#34;:[-26.394000,63.702000]}" id="NCID0EBPAI" xlink:type="simple">63,702, -26,394</named-content></named-content>
                    </td><td rowspan="1" colspan="1">724,4</td><td rowspan="1" colspan="1"/><td rowspan="1" colspan="1"/><td rowspan="1" colspan="1"/></tr><tr><td rowspan="1" colspan="1">IceAGE 1017</td><td rowspan="1" colspan="1">IceAGE</td><td rowspan="1" colspan="1">
                      <abbrev xmlns:xlink="http://www.w3.org/1999/xlink" xlink:title="Zoological Museum University of Hamburg" id="ABBRID0E4PAI" xlink:type="simple">ZMH</abbrev> K-47240</td><td rowspan="1" colspan="2">
                      <named-content xmlns:xlink="http://www.w3.org/1999/xlink" content-type="dwc:verbatimCoordinates" xlink:type="simple"><named-content content-type="geo-json" specific-use="{&#34;type&#34;:&#34;Point&#34;,&#34;coordinates&#34;:[-20.774000,62.931000]}" id="NCID0EIQAI" xlink:type="simple">62,931, -20,774</named-content></named-content>
                    </td><td rowspan="1" colspan="1">891,7</td><td rowspan="1" colspan="1"/><td rowspan="1" colspan="1"/><td rowspan="1" colspan="1"/></tr><tr><td rowspan="1" colspan="1">IceAGE 1032</td><td rowspan="1" colspan="1">IceAGE</td><td rowspan="1" colspan="1">
                      <abbrev xmlns:xlink="http://www.w3.org/1999/xlink" xlink:title="Zoological Museum University of Hamburg" id="ABBRID0EERAI" xlink:type="simple">ZMH</abbrev> K-47241</td><td rowspan="1" colspan="2">
                      <named-content xmlns:xlink="http://www.w3.org/1999/xlink" content-type="dwc:verbatimCoordinates" xlink:type="simple"><named-content content-type="geo-json" specific-use="{&#34;type&#34;:&#34;Point&#34;,&#34;coordinates&#34;:[-23.158000,63.309000]}" id="NCID0EPRAI" xlink:type="simple">63,309, -23,158</named-content></named-content>
                    </td><td rowspan="1" colspan="1">289,4</td><td rowspan="1" colspan="1"/><td rowspan="1" colspan="1"/><td rowspan="1" colspan="1"/></tr><tr><td rowspan="1" colspan="1">IceAGE 878</td><td rowspan="1" colspan="1">IceAGE</td><td rowspan="1" colspan="1">
                      <abbrev xmlns:xlink="http://www.w3.org/1999/xlink" xlink:title="Zoological Museum University of Hamburg" id="ABBRID0ELSAI" xlink:type="simple">ZMH</abbrev> K-47242</td><td rowspan="1" colspan="2">
                      <named-content xmlns:xlink="http://www.w3.org/1999/xlink" content-type="dwc:verbatimCoordinates" xlink:type="simple"><named-content content-type="geo-json" specific-use="{&#34;type&#34;:&#34;Point&#34;,&#34;coordinates&#34;:[-10.230000,61.897000]}" id="NCID0EWSAI" xlink:type="simple">61,897, -10,230</named-content></named-content>
                    </td><td rowspan="1" colspan="1">781,4</td><td rowspan="1" colspan="1"/><td rowspan="1" colspan="1"/><td rowspan="1" colspan="1"/></tr><tr><td rowspan="1" colspan="1">IceAGE 868</td><td rowspan="1" colspan="1">IceAGE</td><td rowspan="1" colspan="1">
                      <abbrev xmlns:xlink="http://www.w3.org/1999/xlink" xlink:title="Zoological Museum University of Hamburg" id="ABBRID0ESTAI" xlink:type="simple">ZMH</abbrev> K-47243</td><td rowspan="1" colspan="2">
                      <named-content xmlns:xlink="http://www.w3.org/1999/xlink" content-type="dwc:verbatimCoordinates" xlink:type="simple"><named-content content-type="geo-json" specific-use="{&#34;type&#34;:&#34;Point&#34;,&#34;coordinates&#34;:[0.259000,62.152000]}" id="NCID0E4TAI" xlink:type="simple">62,152, 0,259</named-content></named-content>
                    </td><td rowspan="1" colspan="1">587,4</td><td rowspan="1" colspan="1"/><td rowspan="1" colspan="1"/><td rowspan="1" colspan="1"/></tr><tr><td rowspan="1" colspan="1">IceAGE 1086</td><td rowspan="1" colspan="1">IceAGE</td><td rowspan="1" colspan="1">
                      <abbrev xmlns:xlink="http://www.w3.org/1999/xlink" xlink:title="Zoological Museum University of Hamburg" id="ABBRID0EZUAI" xlink:type="simple">ZMH</abbrev> K-47244</td><td rowspan="1" colspan="2">
                      <named-content xmlns:xlink="http://www.w3.org/1999/xlink" content-type="dwc:verbatimCoordinates" xlink:type="simple"><named-content content-type="geo-json" specific-use="{&#34;type&#34;:&#34;Point&#34;,&#34;coordinates&#34;:[-26.384000,63.709000]}" id="NCID0EEVAI" xlink:type="simple">63,709, -26,384</named-content></named-content>
                    </td><td rowspan="1" colspan="1">698,1</td><td rowspan="1" colspan="1"/><td rowspan="1" colspan="1"/><td rowspan="1" colspan="1"/></tr><tr><td rowspan="1" colspan="1">IceAGE 1219</td><td rowspan="1" colspan="1">IceAGE</td><td rowspan="1" colspan="1">
                      <abbrev xmlns:xlink="http://www.w3.org/1999/xlink" xlink:title="Zoological Museum University of Hamburg" id="ABBRID0EAWAI" xlink:type="simple">ZMH</abbrev> K-47245</td><td rowspan="1" colspan="2">
                      <named-content xmlns:xlink="http://www.w3.org/1999/xlink" content-type="dwc:verbatimCoordinates" xlink:type="simple"><named-content content-type="geo-json" specific-use="{&#34;type&#34;:&#34;Point&#34;,&#34;coordinates&#34;:[-12.347000,66.289000]}" id="NCID0ELWAI" xlink:type="simple">66,289, -12,347</named-content></named-content>
                    </td><td rowspan="1" colspan="1">579,1</td><td rowspan="1" colspan="1"/><td rowspan="1" colspan="1"/><td rowspan="1" colspan="1"/></tr><tr><td rowspan="1" colspan="1">IceAGE 1086</td><td rowspan="1" colspan="1">IceAGE</td><td rowspan="1" colspan="1">
                      <abbrev xmlns:xlink="http://www.w3.org/1999/xlink" xlink:title="Zoological Museum University of Hamburg" id="ABBRID0EHXAI" xlink:type="simple">ZMH</abbrev> K-47246</td><td rowspan="1" colspan="2">
                      <named-content xmlns:xlink="http://www.w3.org/1999/xlink" content-type="dwc:verbatimCoordinates" xlink:type="simple"><named-content content-type="geo-json" specific-use="{&#34;type&#34;:&#34;Point&#34;,&#34;coordinates&#34;:[-26.384000,63.709000]}" id="NCID0ESXAI" xlink:type="simple">63,709, -26,384</named-content></named-content>
                    </td><td rowspan="1" colspan="1">698,1</td><td rowspan="1" colspan="1"/><td rowspan="1" colspan="1"/><td rowspan="1" colspan="1"/></tr><tr><td rowspan="1" colspan="1">IceAGE 876</td><td rowspan="1" colspan="1">IceAGE</td><td rowspan="1" colspan="1">
                      <abbrev xmlns:xlink="http://www.w3.org/1999/xlink" xlink:title="Zoological Museum University of Hamburg" id="ABBRID0EOYAI" xlink:type="simple">ZMH</abbrev> K-47247</td><td rowspan="1" colspan="2">
                      <named-content xmlns:xlink="http://www.w3.org/1999/xlink" content-type="dwc:verbatimCoordinates" xlink:type="simple"><named-content content-type="geo-json" specific-use="{&#34;type&#34;:&#34;Point&#34;,&#34;coordinates&#34;:[-6.615000,60.406000]}" id="NCID0EZYAI" xlink:type="simple">60,406, -6,615</named-content></named-content>
                    </td><td rowspan="1" colspan="1">554,3</td><td rowspan="1" colspan="1"/><td rowspan="1" colspan="1"/><td rowspan="1" colspan="1"/></tr><tr><td rowspan="1" colspan="1">IceAGE 876</td><td rowspan="1" colspan="1">IceAGE</td><td rowspan="1" colspan="1">
                      <abbrev xmlns:xlink="http://www.w3.org/1999/xlink" xlink:title="Zoological Museum University of Hamburg" id="ABBRID0EVZAI" xlink:type="simple">ZMH</abbrev> K-47248</td><td rowspan="1" colspan="2">
                      <named-content xmlns:xlink="http://www.w3.org/1999/xlink" content-type="dwc:verbatimCoordinates" xlink:type="simple"><named-content content-type="geo-json" specific-use="{&#34;type&#34;:&#34;Point&#34;,&#34;coordinates&#34;:[-6.615000,60.406000]}" id="NCID0EA1AI" xlink:type="simple">60,406, -6,615</named-content></named-content>
                    </td><td rowspan="1" colspan="1">554,3</td><td rowspan="1" colspan="1"/><td rowspan="1" colspan="1"><ext-link xmlns:xlink="http://www.w3.org/1999/xlink" ext-link-type="uri" xlink:href="http://www.boldsystems.org/index.php/Public_RecordView?processid=AMPIV183-17" xlink:type="simple">AMPIV183-17</ext-link></td><td rowspan="1" colspan="1"/></tr><tr><td rowspan="1" colspan="1">IceAGE 878</td><td rowspan="1" colspan="1">IceAGE</td><td rowspan="1" colspan="1">
                      <abbrev xmlns:xlink="http://www.w3.org/1999/xlink" xlink:title="Zoological Museum University of Hamburg" id="ABBRID0E31AI" xlink:type="simple">ZMH</abbrev> K-47249</td><td rowspan="1" colspan="2">
                      <named-content xmlns:xlink="http://www.w3.org/1999/xlink" content-type="dwc:verbatimCoordinates" xlink:type="simple"><named-content content-type="geo-json" specific-use="{&#34;type&#34;:&#34;Point&#34;,&#34;coordinates&#34;:[-10.230000,61.897000]}" id="NCID0EH2AI" xlink:type="simple">61,897, -10,230</named-content></named-content>
                    </td><td rowspan="1" colspan="1">781,4</td><td rowspan="1" colspan="1"/><td rowspan="1" colspan="1"/><td rowspan="1" colspan="1"/></tr><tr><td rowspan="1" colspan="1">IceAGE 878</td><td rowspan="1" colspan="1">IceAGE</td><td rowspan="1" colspan="1">
                      <abbrev xmlns:xlink="http://www.w3.org/1999/xlink" xlink:title="Zoological Museum University of Hamburg" id="ABBRID0ED3AI" xlink:type="simple">ZMH</abbrev> K-47250</td><td rowspan="1" colspan="2">
                      <named-content xmlns:xlink="http://www.w3.org/1999/xlink" content-type="dwc:verbatimCoordinates" xlink:type="simple"><named-content content-type="geo-json" specific-use="{&#34;type&#34;:&#34;Point&#34;,&#34;coordinates&#34;:[-10.230000,61.897000]}" id="NCID0EO3AI" xlink:type="simple">61,897, -10,230</named-content></named-content>
                    </td><td rowspan="1" colspan="1">781,4</td><td rowspan="1" colspan="1"/><td rowspan="1" colspan="1"/><td rowspan="1" colspan="1"/></tr><tr><td rowspan="1" colspan="1">IceAGE 878</td><td rowspan="1" colspan="1">IceAGE</td><td rowspan="1" colspan="1">
                      <abbrev xmlns:xlink="http://www.w3.org/1999/xlink" xlink:title="Zoological Museum University of Hamburg" id="ABBRID0EK4AI" xlink:type="simple">ZMH</abbrev> K-47251</td><td rowspan="1" colspan="2">
                      <named-content xmlns:xlink="http://www.w3.org/1999/xlink" content-type="dwc:verbatimCoordinates" xlink:type="simple"><named-content content-type="geo-json" specific-use="{&#34;type&#34;:&#34;Point&#34;,&#34;coordinates&#34;:[-10.230000,61.897000]}" id="NCID0EV4AI" xlink:type="simple">61,897, -10,230</named-content></named-content>
                    </td><td rowspan="1" colspan="1">781,4</td><td rowspan="1" colspan="1"/><td rowspan="1" colspan="1"/><td rowspan="1" colspan="1"/></tr><tr><td rowspan="1" colspan="1">IceAGE 1168</td><td rowspan="1" colspan="1">IceAGE</td><td rowspan="1" colspan="1">
                      <abbrev xmlns:xlink="http://www.w3.org/1999/xlink" xlink:title="Zoological Museum University of Hamburg" id="ABBRID0ER5AI" xlink:type="simple">ZMH</abbrev> K-47252</td><td rowspan="1" colspan="2">
                      <named-content xmlns:xlink="http://www.w3.org/1999/xlink" content-type="dwc:verbatimCoordinates" xlink:type="simple"><named-content content-type="geo-json" specific-use="{&#34;type&#34;:&#34;Point&#34;,&#34;coordinates&#34;:[-7.001000,67.606000]}" id="NCID0E35AI" xlink:type="simple">67,606, -7,001</named-content></named-content>
                    </td><td rowspan="1" colspan="1">2372,6</td><td rowspan="1" colspan="1"/><td rowspan="1" colspan="1"/><td rowspan="1" colspan="1"/></tr><tr><td rowspan="15" colspan="1">
                      <italic><tp:taxon-name><tp:taxon-name-part taxon-name-part-type="genus" reg="Amphilochus">Amphilochus</tp:taxon-name-part> <tp:taxon-name-part taxon-name-part-type="species" reg="manudens">manudens</tp:taxon-name-part></tp:taxon-name></italic> Spence Bate, 1862</td><td rowspan="1" colspan="1">IceAGE 1104</td><td rowspan="1" colspan="1">IceAGE</td><td rowspan="1" colspan="1">
                      <abbrev xmlns:xlink="http://www.w3.org/1999/xlink" xlink:title="Zoological Museum University of Hamburg" id="ABBRID0EHABI" xlink:type="simple">ZMH</abbrev> K-47253</td><td rowspan="1" colspan="2">
                      <named-content xmlns:xlink="http://www.w3.org/1999/xlink" content-type="dwc:verbatimCoordinates" xlink:type="simple"><named-content content-type="geo-json" specific-use="{&#34;type&#34;:&#34;Point&#34;,&#34;coordinates&#34;:[-24.533000,66.643000]}" id="NCID0ESABI" xlink:type="simple">66,643, -24,533</named-content></named-content>
                    </td><td rowspan="1" colspan="1">118,8</td><td rowspan="1" colspan="1"/><td rowspan="1" colspan="1"/><td rowspan="1" colspan="1"/></tr><tr><td rowspan="1" colspan="1">IceAGE 1194</td><td rowspan="1" colspan="1">IceAGE</td><td rowspan="1" colspan="1">
                      <abbrev xmlns:xlink="http://www.w3.org/1999/xlink" xlink:title="Zoological Museum University of Hamburg" id="ABBRID0EOBBI" xlink:type="simple">ZMH</abbrev> K-47254</td><td rowspan="1" colspan="2">
                      <named-content xmlns:xlink="http://www.w3.org/1999/xlink" content-type="dwc:verbatimCoordinates" xlink:type="simple"><named-content content-type="geo-json" specific-use="{&#34;type&#34;:&#34;Point&#34;,&#34;coordinates&#34;:[-13.055000,67.078000]}" id="NCID0EZBBI" xlink:type="simple">67,078, -13,055</named-content></named-content>
                    </td><td rowspan="1" colspan="1">1573,5</td><td rowspan="1" colspan="1"/><td rowspan="1" colspan="1"/><td rowspan="1" colspan="1"/></tr><tr><td rowspan="1" colspan="1">IceAGE 1172</td><td rowspan="1" colspan="1">IceAGE</td><td rowspan="1" colspan="1">
                      <abbrev xmlns:xlink="http://www.w3.org/1999/xlink" xlink:title="Zoological Museum University of Hamburg" id="ABBRID0EVCBI" xlink:type="simple">ZMH</abbrev> K-47255</td><td rowspan="1" colspan="2">
                      <named-content xmlns:xlink="http://www.w3.org/1999/xlink" content-type="dwc:verbatimCoordinates" xlink:type="simple"><named-content content-type="geo-json" specific-use="{&#34;type&#34;:&#34;Point&#34;,&#34;coordinates&#34;:[-6.935000,67.578000]}" id="NCID0EADBI" xlink:type="simple">67,578, -6,935</named-content></named-content>
                    </td><td rowspan="1" colspan="1">2422,4</td><td rowspan="1" colspan="1"/><td rowspan="1" colspan="1"/><td rowspan="1" colspan="1"/></tr><tr><td rowspan="1" colspan="1">IceAGE 867</td><td rowspan="1" colspan="1">IceAGE</td><td rowspan="1" colspan="1">
                      <abbrev xmlns:xlink="http://www.w3.org/1999/xlink" xlink:title="Zoological Museum University of Hamburg" id="ABBRID0E3DBI" xlink:type="simple">ZMH</abbrev> K-47256</td><td rowspan="1" colspan="2">
                      <named-content xmlns:xlink="http://www.w3.org/1999/xlink" content-type="dwc:verbatimCoordinates" xlink:type="simple"><named-content content-type="geo-json" specific-use="{&#34;type&#34;:&#34;Point&#34;,&#34;coordinates&#34;:[0.507000,61.997000]}" id="NCID0EHEBI" xlink:type="simple">61,997, 0,507</named-content></named-content>
                    </td><td rowspan="1" colspan="1">302,5</td><td rowspan="1" colspan="1"/><td rowspan="1" colspan="1"/><td rowspan="1" colspan="1"/></tr><tr><td rowspan="1" colspan="1">IceAGE 866</td><td rowspan="1" colspan="1">IceAGE</td><td rowspan="1" colspan="1">
                      <abbrev xmlns:xlink="http://www.w3.org/1999/xlink" xlink:title="Zoological Museum University of Hamburg" id="ABBRID0EDFBI" xlink:type="simple">ZMH</abbrev> K-47257</td><td rowspan="1" colspan="2">
                      <named-content xmlns:xlink="http://www.w3.org/1999/xlink" content-type="dwc:verbatimCoordinates" xlink:type="simple"><named-content content-type="geo-json" specific-use="{&#34;type&#34;:&#34;Point&#34;,&#34;coordinates&#34;:[1.351000,61.427000]}" id="NCID0EOFBI" xlink:type="simple">61,427, 1,351</named-content></named-content>
                    </td><td rowspan="1" colspan="1">169,1</td><td rowspan="1" colspan="1"/><td rowspan="1" colspan="1"/><td rowspan="1" colspan="1"/></tr><tr><td rowspan="1" colspan="1">IceAGE 870</td><td rowspan="1" colspan="1">IceAGE</td><td rowspan="1" colspan="1">
                      <abbrev xmlns:xlink="http://www.w3.org/1999/xlink" xlink:title="Zoological Museum University of Hamburg" id="ABBRID0EKGBI" xlink:type="simple">ZMH</abbrev> K-47258</td><td rowspan="1" colspan="2">
                      <named-content xmlns:xlink="http://www.w3.org/1999/xlink" content-type="dwc:verbatimCoordinates" xlink:type="simple"><named-content content-type="geo-json" specific-use="{&#34;type&#34;:&#34;Point&#34;,&#34;coordinates&#34;:[-0.102000,62.329000]}" id="NCID0EVGBI" xlink:type="simple">62,329, -0,102</named-content></named-content>
                    </td><td rowspan="1" colspan="1">1058,4</td><td rowspan="1" colspan="1"/><td rowspan="1" colspan="1"/><td rowspan="1" colspan="1"/></tr><tr><td rowspan="1" colspan="1">IceAGE 867</td><td rowspan="1" colspan="1">IceAGE</td><td rowspan="1" colspan="1">
                      <abbrev xmlns:xlink="http://www.w3.org/1999/xlink" xlink:title="Zoological Museum University of Hamburg" id="ABBRID0ERHBI" xlink:type="simple">ZMH</abbrev> K-47259</td><td rowspan="1" colspan="2">
                      <named-content xmlns:xlink="http://www.w3.org/1999/xlink" content-type="dwc:verbatimCoordinates" xlink:type="simple"><named-content content-type="geo-json" specific-use="{&#34;type&#34;:&#34;Point&#34;,&#34;coordinates&#34;:[0.507000,61.997000]}" id="NCID0E3HBI" xlink:type="simple">61,997, 0,507</named-content></named-content>
                    </td><td rowspan="1" colspan="1">302,5</td><td rowspan="1" colspan="1"/><td rowspan="1" colspan="1"/><td rowspan="1" colspan="1"/></tr><tr><td rowspan="1" colspan="1">IceAGE 1123</td><td rowspan="1" colspan="1">IceAGE</td><td rowspan="1" colspan="1">
                      <abbrev xmlns:xlink="http://www.w3.org/1999/xlink" xlink:title="Zoological Museum University of Hamburg" id="ABBRID0EYIBI" xlink:type="simple">ZMH</abbrev> K-47260</td><td rowspan="1" colspan="2">
                      <named-content xmlns:xlink="http://www.w3.org/1999/xlink" content-type="dwc:verbatimCoordinates" xlink:type="simple"><named-content content-type="geo-json" specific-use="{&#34;type&#34;:&#34;Point&#34;,&#34;coordinates&#34;:[-26.208000,67.214000]}" id="NCID0EDJBI" xlink:type="simple">67,214, -26,208</named-content></named-content>
                    </td><td rowspan="1" colspan="1">716,5</td><td rowspan="1" colspan="1"/><td rowspan="1" colspan="1"/><td rowspan="1" colspan="1"/></tr><tr><td rowspan="1" colspan="1">IceAGE 1082</td><td rowspan="1" colspan="1">IceAGE</td><td rowspan="1" colspan="1">
                      <abbrev xmlns:xlink="http://www.w3.org/1999/xlink" xlink:title="Zoological Museum University of Hamburg" id="ABBRID0E6JBI" xlink:type="simple">ZMH</abbrev> K-47261</td><td rowspan="1" colspan="2">
                      <named-content xmlns:xlink="http://www.w3.org/1999/xlink" content-type="dwc:verbatimCoordinates" xlink:type="simple"><named-content content-type="geo-json" specific-use="{&#34;type&#34;:&#34;Point&#34;,&#34;coordinates&#34;:[-26.394000,63.702000]}" id="NCID0EKKBI" xlink:type="simple">63,702, -26,394</named-content></named-content>
                    </td><td rowspan="1" colspan="1">724,4</td><td rowspan="1" colspan="1"/><td rowspan="1" colspan="1">DNA-voucher: <abbrev xmlns:xlink="http://www.w3.org/1999/xlink" xlink:title="Zoological Museum University of Hamburg" id="ABBRID0EZKBI" xlink:type="simple">ZMH</abbrev> K-47261</td><td rowspan="1" colspan="1"/></tr><tr><td rowspan="1" colspan="1">IceAGE 866</td><td rowspan="1" colspan="1">IceAGE</td><td rowspan="1" colspan="1">
                      <abbrev xmlns:xlink="http://www.w3.org/1999/xlink" xlink:title="Zoological Museum University of Hamburg" id="ABBRID0ELLBI" xlink:type="simple">ZMH</abbrev> K-47262</td><td rowspan="1" colspan="2">
                      <named-content xmlns:xlink="http://www.w3.org/1999/xlink" content-type="dwc:verbatimCoordinates" xlink:type="simple"><named-content content-type="geo-json" specific-use="{&#34;type&#34;:&#34;Point&#34;,&#34;coordinates&#34;:[1.351000,61.427000]}" id="NCID0EWLBI" xlink:type="simple">61,427, 1,351</named-content></named-content>
                    </td><td rowspan="1" colspan="1">169,1</td><td rowspan="1" colspan="1"/><td rowspan="1" colspan="1"/><td rowspan="1" colspan="1"/></tr><tr><td rowspan="1" colspan="1">IceAGE 867</td><td rowspan="1" colspan="1">IceAGE</td><td rowspan="1" colspan="1">
                      <abbrev xmlns:xlink="http://www.w3.org/1999/xlink" xlink:title="Zoological Museum University of Hamburg" id="ABBRID0ESMBI" xlink:type="simple">ZMH</abbrev> K-47263</td><td rowspan="1" colspan="2">
                      <named-content xmlns:xlink="http://www.w3.org/1999/xlink" content-type="dwc:verbatimCoordinates" xlink:type="simple"><named-content content-type="geo-json" specific-use="{&#34;type&#34;:&#34;Point&#34;,&#34;coordinates&#34;:[0.507000,61.997000]}" id="NCID0E4MBI" xlink:type="simple">61,997, 0,507</named-content></named-content>
                    </td><td rowspan="1" colspan="1">302,5</td><td rowspan="1" colspan="1"/><td rowspan="1" colspan="1"/><td rowspan="1" colspan="1"/></tr><tr><td rowspan="1" colspan="1">IceAGE 868</td><td rowspan="1" colspan="1">IceAGE</td><td rowspan="1" colspan="1">
                      <abbrev xmlns:xlink="http://www.w3.org/1999/xlink" xlink:title="Zoological Museum University of Hamburg" id="ABBRID0EZNBI" xlink:type="simple">ZMH</abbrev> K-47264</td><td rowspan="1" colspan="2">
                      <named-content xmlns:xlink="http://www.w3.org/1999/xlink" content-type="dwc:verbatimCoordinates" xlink:type="simple"><named-content content-type="geo-json" specific-use="{&#34;type&#34;:&#34;Point&#34;,&#34;coordinates&#34;:[0.259000,62.152000]}" id="NCID0EEOBI" xlink:type="simple">62,152, 0,259</named-content></named-content>
                    </td><td rowspan="1" colspan="1">587,4</td><td rowspan="1" colspan="1"/><td rowspan="1" colspan="1"/><td rowspan="1" colspan="1"/></tr><tr><td rowspan="1" colspan="1">IceAGE 1086</td><td rowspan="1" colspan="1">IceAGE</td><td rowspan="1" colspan="1">
                      <abbrev xmlns:xlink="http://www.w3.org/1999/xlink" xlink:title="Zoological Museum University of Hamburg" id="ABBRID0EAPBI" xlink:type="simple">ZMH</abbrev> K-47265</td><td rowspan="1" colspan="2">
                      <named-content xmlns:xlink="http://www.w3.org/1999/xlink" content-type="dwc:verbatimCoordinates" xlink:type="simple"><named-content content-type="geo-json" specific-use="{&#34;type&#34;:&#34;Point&#34;,&#34;coordinates&#34;:[-26.384000,63.709000]}" id="NCID0ELPBI" xlink:type="simple">63,709, -26,384</named-content></named-content>
                    </td><td rowspan="1" colspan="1">698,1</td><td rowspan="1" colspan="1"/><td rowspan="1" colspan="1">DNA-voucher: <abbrev xmlns:xlink="http://www.w3.org/1999/xlink" xlink:title="Zoological Museum University of Hamburg" id="ABBRID0E1PBI" xlink:type="simple">ZMH</abbrev> K-47265</td><td rowspan="1" colspan="1"/></tr><tr><td rowspan="1" colspan="1">IceAGE 867</td><td rowspan="1" colspan="1">IceAGE</td><td rowspan="1" colspan="1">
                      <abbrev xmlns:xlink="http://www.w3.org/1999/xlink" xlink:title="Zoological Museum University of Hamburg" id="ABBRID0EMQBI" xlink:type="simple">ZMH</abbrev> K-47266</td><td rowspan="1" colspan="2">
                      <named-content xmlns:xlink="http://www.w3.org/1999/xlink" content-type="dwc:verbatimCoordinates" xlink:type="simple"><named-content content-type="geo-json" specific-use="{&#34;type&#34;:&#34;Point&#34;,&#34;coordinates&#34;:[0.507000,61.997000]}" id="NCID0EXQBI" xlink:type="simple">61,997, 0,507</named-content></named-content>
                    </td><td rowspan="1" colspan="1">302,5</td><td rowspan="1" colspan="1"/><td rowspan="1" colspan="1"/><td rowspan="1" colspan="1"/></tr><tr><td rowspan="1" colspan="1">IceAGE 867</td><td rowspan="1" colspan="1">IceAGE</td><td rowspan="1" colspan="1">
                      <abbrev xmlns:xlink="http://www.w3.org/1999/xlink" xlink:title="Zoological Museum University of Hamburg" id="ABBRID0ETRBI" xlink:type="simple">ZMH</abbrev> K-47267</td><td rowspan="1" colspan="2">
                      <named-content xmlns:xlink="http://www.w3.org/1999/xlink" content-type="dwc:verbatimCoordinates" xlink:type="simple"><named-content content-type="geo-json" specific-use="{&#34;type&#34;:&#34;Point&#34;,&#34;coordinates&#34;:[0.507000,61.997000]}" id="NCID0E5RBI" xlink:type="simple">61,997, 0,507</named-content></named-content>
                    </td><td rowspan="1" colspan="1">302,5</td><td rowspan="1" colspan="1"/><td rowspan="1" colspan="1">DNA-voucher: <abbrev xmlns:xlink="http://www.w3.org/1999/xlink" xlink:title="Zoological Museum University of Hamburg" id="ABBRID0ENSBI" xlink:type="simple">ZMH</abbrev> K-47267</td><td rowspan="1" colspan="1"/></tr><tr><td rowspan="12" colspan="1">
                      <italic><tp:taxon-name><tp:taxon-name-part taxon-name-part-type="genus" reg="Amphilochus">Amphilochus</tp:taxon-name-part> <tp:taxon-name-part taxon-name-part-type="species" reg="hamatus">hamatus</tp:taxon-name-part></tp:taxon-name></italic> (Stephensen, 1925)</td><td rowspan="1" colspan="1">BioIce 2077</td><td rowspan="1" colspan="1">BioIce</td><td rowspan="1" colspan="1">IINH37894</td><td rowspan="1" colspan="2">
                      <named-content xmlns:xlink="http://www.w3.org/1999/xlink" content-type="dwc:verbatimCoordinates" xlink:type="simple"><named-content content-type="geo-json" specific-use="{&#34;type&#34;:&#34;Point&#34;,&#34;coordinates&#34;:[-17.104000,67.405000]}" id="NCID0EUTBI" xlink:type="simple">67,405, -17,104</named-content></named-content>
                    </td><td rowspan="1" colspan="1">1048,0</td><td rowspan="1" colspan="1">-0,50</td><td rowspan="1" colspan="1"/><td rowspan="1" colspan="1"/></tr><tr><td rowspan="1" colspan="1">BioIce 2087</td><td rowspan="1" colspan="1">BioIce</td><td rowspan="1" colspan="1"/><td rowspan="1" colspan="2">
                      <named-content xmlns:xlink="http://www.w3.org/1999/xlink" content-type="dwc:verbatimCoordinates" xlink:type="simple"><named-content content-type="geo-json" specific-use="{&#34;type&#34;:&#34;Point&#34;,&#34;coordinates&#34;:[-17.446000,67.257000]}" id="NCID0EWUBI" xlink:type="simple">67,257, -17,446</named-content></named-content>
                    </td><td rowspan="1" colspan="1">735,0</td><td rowspan="1" colspan="1">-0,40</td><td rowspan="1" colspan="1"/><td rowspan="1" colspan="1"/></tr><tr><td rowspan="1" colspan="1">BioIce 2088</td><td rowspan="1" colspan="1">BioIce</td><td rowspan="1" colspan="1">IINH37892</td><td rowspan="1" colspan="2">
                      <named-content xmlns:xlink="http://www.w3.org/1999/xlink" content-type="dwc:verbatimCoordinates" xlink:type="simple"><named-content content-type="geo-json" specific-use="{&#34;type&#34;:&#34;Point&#34;,&#34;coordinates&#34;:[-17.857000,67.239000]}" id="NCID0EYVBI" xlink:type="simple">67,239, -17,857</named-content></named-content>
                    </td><td rowspan="1" colspan="1">617,0</td><td rowspan="1" colspan="1">-0,40</td><td rowspan="1" colspan="1"/><td rowspan="1" colspan="1"/></tr><tr><td rowspan="1" colspan="1">BioIce 2090</td><td rowspan="1" colspan="1">BioIce</td><td rowspan="1" colspan="1">IINH37893</td><td rowspan="1" colspan="2">
                      <named-content xmlns:xlink="http://www.w3.org/1999/xlink" content-type="dwc:verbatimCoordinates" xlink:type="simple"><named-content content-type="geo-json" specific-use="{&#34;type&#34;:&#34;Point&#34;,&#34;coordinates&#34;:[-17.816000,67.222000]}" id="NCID0E1WBI" xlink:type="simple">67,222, -17,816</named-content></named-content>
                    </td><td rowspan="1" colspan="1">539,0</td><td rowspan="1" colspan="1">-0,40</td><td rowspan="1" colspan="1"/><td rowspan="1" colspan="1"/></tr><tr><td rowspan="1" colspan="1">BioIce 2096</td><td rowspan="1" colspan="1">BioIce</td><td rowspan="1" colspan="1">IINH37891</td><td rowspan="1" colspan="2">
                      <named-content xmlns:xlink="http://www.w3.org/1999/xlink" content-type="dwc:verbatimCoordinates" xlink:type="simple"><named-content content-type="geo-json" specific-use="{&#34;type&#34;:&#34;Point&#34;,&#34;coordinates&#34;:[-17.578000,67.018000]}" id="NCID0E3XBI" xlink:type="simple">67,018, -17,578</named-content></named-content>
                    </td><td rowspan="1" colspan="1">300,0</td><td rowspan="1" colspan="1">1,70</td><td rowspan="1" colspan="1"/><td rowspan="1" colspan="1"/></tr><tr><td rowspan="1" colspan="1">BioIce 2100</td><td rowspan="1" colspan="1">BioIce</td><td rowspan="1" colspan="1"/><td rowspan="1" colspan="2">
                      <named-content xmlns:xlink="http://www.w3.org/1999/xlink" content-type="dwc:verbatimCoordinates" xlink:type="simple"><named-content content-type="geo-json" specific-use="{&#34;type&#34;:&#34;Point&#34;,&#34;coordinates&#34;:[-19.421000,68.001000]}" id="NCID0E5YBI" xlink:type="simple">68,001, -19,421</named-content></named-content>
                    </td><td rowspan="1" colspan="1">1141,0</td><td rowspan="1" colspan="1">-0,60</td><td rowspan="1" colspan="1"/><td rowspan="1" colspan="1"/></tr><tr><td rowspan="1" colspan="1">BioIce 2107</td><td rowspan="1" colspan="1">BioIce</td><td rowspan="1" colspan="1">IINH37890</td><td rowspan="1" colspan="2">
                      <named-content xmlns:xlink="http://www.w3.org/1999/xlink" content-type="dwc:verbatimCoordinates" xlink:type="simple"><named-content content-type="geo-json" specific-use="{&#34;type&#34;:&#34;Point&#34;,&#34;coordinates&#34;:[-19.555000,67.836000]}" id="NCID0EA1BI" xlink:type="simple">67,836, -19,555</named-content></named-content>
                    </td><td rowspan="1" colspan="1">905,0</td><td rowspan="1" colspan="1">-0,60</td><td rowspan="1" colspan="1"/><td rowspan="1" colspan="1"/></tr><tr><td rowspan="1" colspan="1">BioIce 2136</td><td rowspan="1" colspan="1">BioIce</td><td rowspan="1" colspan="1">IINH37896</td><td rowspan="1" colspan="2">
                      <named-content xmlns:xlink="http://www.w3.org/1999/xlink" content-type="dwc:verbatimCoordinates" xlink:type="simple"><named-content content-type="geo-json" specific-use="{&#34;type&#34;:&#34;Point&#34;,&#34;coordinates&#34;:[-18.953000,66.726000]}" id="NCID0EC2BI" xlink:type="simple">66,726, -18,953</named-content></named-content>
                    </td><td rowspan="1" colspan="1">417,0</td><td rowspan="1" colspan="1">0,60</td><td rowspan="1" colspan="1"/><td rowspan="1" colspan="1"/></tr><tr><td rowspan="1" colspan="1">BioIce 2149</td><td rowspan="1" colspan="1">BioIce</td><td rowspan="1" colspan="1"/><td rowspan="1" colspan="2">
                      <named-content xmlns:xlink="http://www.w3.org/1999/xlink" content-type="dwc:verbatimCoordinates" xlink:type="simple"><named-content content-type="geo-json" specific-use="{&#34;type&#34;:&#34;Point&#34;,&#34;coordinates&#34;:[-20.086000,66.749000]}" id="NCID0EE3BI" xlink:type="simple">66,749, -20,086</named-content></named-content>
                    </td><td rowspan="1" colspan="1">293,0</td><td rowspan="1" colspan="1">3,00</td><td rowspan="1" colspan="1"/><td rowspan="1" colspan="1"/></tr><tr><td rowspan="1" colspan="1">BioIce 2213</td><td rowspan="1" colspan="1">BioIce</td><td rowspan="1" colspan="1">IINH37897</td><td rowspan="1" colspan="2">
                      <named-content xmlns:xlink="http://www.w3.org/1999/xlink" content-type="dwc:verbatimCoordinates" xlink:type="simple"><named-content content-type="geo-json" specific-use="{&#34;type&#34;:&#34;Point&#34;,&#34;coordinates&#34;:[-23.971000,64.155000]}" id="NCID0EG4BI" xlink:type="simple">64,155, -23,971</named-content></named-content>
                    </td><td rowspan="1" colspan="1">260,0</td><td rowspan="1" colspan="1">7,00</td><td rowspan="1" colspan="1"/><td rowspan="1" colspan="1"/></tr><tr><td rowspan="1" colspan="1">BioIce 2236</td><td rowspan="1" colspan="1">BioIce</td><td rowspan="1" colspan="1">IINH37898</td><td rowspan="1" colspan="2">
                      <named-content xmlns:xlink="http://www.w3.org/1999/xlink" content-type="dwc:verbatimCoordinates" xlink:type="simple"><named-content content-type="geo-json" specific-use="{&#34;type&#34;:&#34;Point&#34;,&#34;coordinates&#34;:[-24.680000,63.450000]}" id="NCID0EI5BI" xlink:type="simple">63,450, -24,680</named-content></named-content>
                    </td><td rowspan="1" colspan="1">293,0</td><td rowspan="1" colspan="1">6,90</td><td rowspan="1" colspan="1"/><td rowspan="1" colspan="1"/></tr><tr><td rowspan="1" colspan="1">BioIce 2237</td><td rowspan="1" colspan="1">BioIce</td><td rowspan="1" colspan="1"/><td rowspan="1" colspan="2">
                      <named-content xmlns:xlink="http://www.w3.org/1999/xlink" content-type="dwc:verbatimCoordinates" xlink:type="simple"><named-content content-type="geo-json" specific-use="{&#34;type&#34;:&#34;Point&#34;,&#34;coordinates&#34;:[-24.408000,63.270000]}" id="NCID0EK6BI" xlink:type="simple">63,270, -24,408</named-content></named-content>
                    </td><td rowspan="1" colspan="1">293,0</td><td rowspan="1" colspan="1"/><td rowspan="1" colspan="1"/><td rowspan="1" colspan="1"/></tr><tr><td rowspan="25" colspan="1">
                      <italic><tp:taxon-name><tp:taxon-name-part taxon-name-part-type="genus" reg="Amphilochus">Amphilochus</tp:taxon-name-part> <tp:taxon-name-part taxon-name-part-type="species" reg="hamatus">hamatus</tp:taxon-name-part></tp:taxon-name></italic> (Stephensen, 1925)</td><td rowspan="1" colspan="1">BioIce 2317</td><td rowspan="1" colspan="1">BioIce</td><td rowspan="1" colspan="1">IINH37889</td><td rowspan="1" colspan="2">
                      <named-content xmlns:xlink="http://www.w3.org/1999/xlink" content-type="dwc:verbatimCoordinates" xlink:type="simple"><named-content content-type="geo-json" specific-use="{&#34;type&#34;:&#34;Point&#34;,&#34;coordinates&#34;:[-9.050000,64.117000]}" id="NCID0E2ACI" xlink:type="simple">64,117, -9,050</named-content></named-content>
                    </td><td rowspan="1" colspan="1">996,0</td><td rowspan="1" colspan="1"/><td rowspan="1" colspan="1"/><td rowspan="1" colspan="1"/></tr><tr><td rowspan="1" colspan="1">BioIce 2318</td><td rowspan="1" colspan="1">BioIce</td><td rowspan="1" colspan="1">IINH37900</td><td rowspan="1" colspan="2">
                      <named-content xmlns:xlink="http://www.w3.org/1999/xlink" content-type="dwc:verbatimCoordinates" xlink:type="simple"><named-content content-type="geo-json" specific-use="{&#34;type&#34;:&#34;Point&#34;,&#34;coordinates&#34;:[-9.030000,64.070000]}" id="NCID0E4BCI" xlink:type="simple">64,070, -9,030</named-content></named-content>
                    </td><td rowspan="1" colspan="1">996,0</td><td rowspan="1" colspan="1"/><td rowspan="1" colspan="1"/><td rowspan="1" colspan="1"/></tr><tr><td rowspan="1" colspan="1">BioIce 2319</td><td rowspan="1" colspan="1">BioIce</td><td rowspan="1" colspan="1">IINH37901</td><td rowspan="1" colspan="2">
                      <named-content xmlns:xlink="http://www.w3.org/1999/xlink" content-type="dwc:verbatimCoordinates" xlink:type="simple"><named-content content-type="geo-json" specific-use="{&#34;type&#34;:&#34;Point&#34;,&#34;coordinates&#34;:[-9.617000,64.017000]}" id="NCID0E6CCI" xlink:type="simple">64,017, -9,617</named-content></named-content>
                    </td><td rowspan="1" colspan="1">776,0</td><td rowspan="1" colspan="1"/><td rowspan="1" colspan="1"/><td rowspan="1" colspan="1"/></tr><tr><td rowspan="1" colspan="1">BioIce 2340</td><td rowspan="1" colspan="1">BioIce</td><td rowspan="1" colspan="1">IINH37902</td><td rowspan="1" colspan="2">
                      <named-content xmlns:xlink="http://www.w3.org/1999/xlink" content-type="dwc:verbatimCoordinates" xlink:type="simple"><named-content content-type="geo-json" specific-use="{&#34;type&#34;:&#34;Point&#34;,&#34;coordinates&#34;:[-13.333000,62.133000]}" id="NCID0EBECI" xlink:type="simple">62,133, -13,333</named-content></named-content>
                    </td><td rowspan="1" colspan="1">1302,0</td><td rowspan="1" colspan="1"/><td rowspan="1" colspan="1"/><td rowspan="1" colspan="1"/></tr><tr><td rowspan="1" colspan="1">BioIce 2367</td><td rowspan="1" colspan="1">BioIce</td><td rowspan="1" colspan="1">IINH37903</td><td rowspan="1" colspan="2">
                      <named-content xmlns:xlink="http://www.w3.org/1999/xlink" content-type="dwc:verbatimCoordinates" xlink:type="simple"><named-content content-type="geo-json" specific-use="{&#34;type&#34;:&#34;Point&#34;,&#34;coordinates&#34;:[-9.430000,64.380000]}" id="NCID0EDFCI" xlink:type="simple">64,380, -9,430</named-content></named-content>
                    </td><td rowspan="1" colspan="1">719,0</td><td rowspan="1" colspan="1"/><td rowspan="1" colspan="1"/><td rowspan="1" colspan="1"/></tr><tr><td rowspan="1" colspan="1">BioIce 2410</td><td rowspan="1" colspan="1">BioIce</td><td rowspan="1" colspan="1">IINH37904</td><td rowspan="1" colspan="2">
                      <named-content xmlns:xlink="http://www.w3.org/1999/xlink" content-type="dwc:verbatimCoordinates" xlink:type="simple"><named-content content-type="geo-json" specific-use="{&#34;type&#34;:&#34;Point&#34;,&#34;coordinates&#34;:[-21.735000,62.860000]}" id="NCID0EFGCI" xlink:type="simple">62,860, -21,735</named-content></named-content>
                    </td><td rowspan="1" colspan="1">1074,0</td><td rowspan="1" colspan="1">4,00</td><td rowspan="1" colspan="1"/><td rowspan="1" colspan="1"/></tr><tr><td rowspan="1" colspan="1">BioIce 2707</td><td rowspan="1" colspan="1">BioIce</td><td rowspan="1" colspan="1">IINH37905</td><td rowspan="1" colspan="2">
                      <named-content xmlns:xlink="http://www.w3.org/1999/xlink" content-type="dwc:verbatimCoordinates" xlink:type="simple"><named-content content-type="geo-json" specific-use="{&#34;type&#34;:&#34;Point&#34;,&#34;coordinates&#34;:[-28.270000,63.922000]}" id="NCID0EHHCI" xlink:type="simple">63,922, -28,270</named-content></named-content>
                    </td><td rowspan="1" colspan="1">1407,0</td><td rowspan="1" colspan="1">3,70</td><td rowspan="1" colspan="1"/><td rowspan="1" colspan="1"/></tr><tr><td rowspan="1" colspan="1">BioIce 2719</td><td rowspan="1" colspan="1">BioIce</td><td rowspan="1" colspan="1">IINH37906</td><td rowspan="1" colspan="2">
                      <named-content xmlns:xlink="http://www.w3.org/1999/xlink" content-type="dwc:verbatimCoordinates" xlink:type="simple"><named-content content-type="geo-json" specific-use="{&#34;type&#34;:&#34;Point&#34;,&#34;coordinates&#34;:[-26.403000,64.428000]}" id="NCID0EJICI" xlink:type="simple">64,428, -26,403</named-content></named-content>
                    </td><td rowspan="1" colspan="1">300,0</td><td rowspan="1" colspan="1">5,60</td><td rowspan="1" colspan="1"/><td rowspan="1" colspan="1"/></tr><tr><td rowspan="1" colspan="1">R671 RP111</td><td rowspan="1" colspan="1">Mareano</td><td rowspan="1" colspan="1">ZMBN_104542</td><td rowspan="1" colspan="2">
                      <named-content xmlns:xlink="http://www.w3.org/1999/xlink" content-type="dwc:verbatimCoordinates" xlink:type="simple"><named-content content-type="geo-json" specific-use="{&#34;type&#34;:&#34;Point&#34;,&#34;coordinates&#34;:[9.875000,67.891000]}" id="NCID0ELJCI" xlink:type="simple">67,891, 9,875</named-content></named-content>
                    </td><td rowspan="1" colspan="1">777,2</td><td rowspan="1" colspan="1">-0,52</td><td rowspan="1" colspan="1"><ext-link xmlns:xlink="http://www.w3.org/1999/xlink" ext-link-type="uri" xlink:href="http://www.boldsystems.org/index.php/Public_RecordView?processid=AMPNB364-15" xlink:type="simple">AMPNB364-15</ext-link></td><td rowspan="1" colspan="1"/></tr><tr><td rowspan="1" colspan="1">R877 RP3</td><td rowspan="1" colspan="1">Mareano</td><td rowspan="1" colspan="1">ZMBN_104479</td><td rowspan="1" colspan="2">
                      <named-content xmlns:xlink="http://www.w3.org/1999/xlink" content-type="dwc:verbatimCoordinates" xlink:type="simple"><named-content content-type="geo-json" specific-use="{&#34;type&#34;:&#34;Point&#34;,&#34;coordinates&#34;:[9.785000,68.475000]}" id="NCID0ENKCI" xlink:type="simple">68,475, 9,785</named-content></named-content>
                    </td><td rowspan="1" colspan="1">2561,4</td><td rowspan="1" colspan="1">-0,80</td><td rowspan="1" colspan="1"><ext-link xmlns:xlink="http://www.w3.org/1999/xlink" ext-link-type="uri" xlink:href="http://www.boldsystems.org/index.php/Public_RecordView?processid=AMPNB301-15" xlink:type="simple">AMPNB301-15</ext-link></td><td rowspan="1" colspan="1"/></tr><tr><td rowspan="1" colspan="1">R776 RP4</td><td rowspan="1" colspan="1">Mareano</td><td rowspan="1" colspan="1"/><td rowspan="1" colspan="2">
                      <named-content xmlns:xlink="http://www.w3.org/1999/xlink" content-type="dwc:verbatimCoordinates" xlink:type="simple"><named-content content-type="geo-json" specific-use="{&#34;type&#34;:&#34;Point&#34;,&#34;coordinates&#34;:[10.354000,68.186000]}" id="NCID0EPLCI" xlink:type="simple">68,186, 10,354</named-content></named-content>
                    </td><td rowspan="1" colspan="1">799,9</td><td rowspan="1" colspan="1">-0,74</td><td rowspan="1" colspan="1"/><td rowspan="1" colspan="1"/></tr><tr><td rowspan="1" colspan="1">IceAGE 869</td><td rowspan="1" colspan="1">IceAGE</td><td rowspan="1" colspan="1">
                      <abbrev xmlns:xlink="http://www.w3.org/1999/xlink" xlink:title="Zoological Museum University of Hamburg" id="ABBRID0ELMCI" xlink:type="simple">ZMH</abbrev> K-47268</td><td rowspan="1" colspan="2">
                      <named-content xmlns:xlink="http://www.w3.org/1999/xlink" content-type="dwc:verbatimCoordinates" xlink:type="simple"><named-content content-type="geo-json" specific-use="{&#34;type&#34;:&#34;Point&#34;,&#34;coordinates&#34;:[0.020000,62.270000]}" id="NCID0EWMCI" xlink:type="simple">62,270, 0,020</named-content></named-content>
                    </td><td rowspan="1" colspan="1">846,4</td><td rowspan="1" colspan="1"/><td rowspan="1" colspan="1"/><td rowspan="1" colspan="1"/></tr><tr><td rowspan="1" colspan="1">IceAGE 1006</td><td rowspan="1" colspan="1">IceAGE</td><td rowspan="1" colspan="1">
                      <abbrev xmlns:xlink="http://www.w3.org/1999/xlink" xlink:title="Zoological Museum University of Hamburg" id="ABBRID0ESNCI" xlink:type="simple">ZMH</abbrev> K-47269</td><td rowspan="1" colspan="2">
                      <named-content xmlns:xlink="http://www.w3.org/1999/xlink" content-type="dwc:verbatimCoordinates" xlink:type="simple"><named-content content-type="geo-json" specific-use="{&#34;type&#34;:&#34;Point&#34;,&#34;coordinates&#34;:[-20.375000,62.551000]}" id="NCID0E4NCI" xlink:type="simple">62,551, -20,375</named-content></named-content>
                    </td><td rowspan="1" colspan="1">1386,8</td><td rowspan="1" colspan="1"/><td rowspan="1" colspan="1"/><td rowspan="1" colspan="1"/></tr><tr><td rowspan="1" colspan="1">IceAGE 1006</td><td rowspan="1" colspan="1">IceAGE</td><td rowspan="1" colspan="1">
                      <abbrev xmlns:xlink="http://www.w3.org/1999/xlink" xlink:title="Zoological Museum University of Hamburg" id="ABBRID0EZOCI" xlink:type="simple">ZMH</abbrev> K-47270</td><td rowspan="1" colspan="2">
                      <named-content xmlns:xlink="http://www.w3.org/1999/xlink" content-type="dwc:verbatimCoordinates" xlink:type="simple"><named-content content-type="geo-json" specific-use="{&#34;type&#34;:&#34;Point&#34;,&#34;coordinates&#34;:[-20.375000,62.551000]}" id="NCID0EEPCI" xlink:type="simple">62,551, -20,375</named-content></named-content>
                    </td><td rowspan="1" colspan="1">1386,8</td><td rowspan="1" colspan="1"/><td rowspan="1" colspan="1"/><td rowspan="1" colspan="1"/></tr><tr><td rowspan="1" colspan="1">IceAGE 1019</td><td rowspan="1" colspan="1">IceAGE</td><td rowspan="1" colspan="1">
                      <abbrev xmlns:xlink="http://www.w3.org/1999/xlink" xlink:title="Zoological Museum University of Hamburg" id="ABBRID0EAQCI" xlink:type="simple">ZMH</abbrev> K-47271</td><td rowspan="1" colspan="2">
                      <named-content xmlns:xlink="http://www.w3.org/1999/xlink" content-type="dwc:verbatimCoordinates" xlink:type="simple"><named-content content-type="geo-json" specific-use="{&#34;type&#34;:&#34;Point&#34;,&#34;coordinates&#34;:[-20.744000,62.939000]}" id="NCID0ELQCI" xlink:type="simple">62,939, -20,744</named-content></named-content>
                    </td><td rowspan="1" colspan="1">913,6</td><td rowspan="1" colspan="1"/><td rowspan="1" colspan="1"/><td rowspan="1" colspan="1"/></tr><tr><td rowspan="1" colspan="1">IceAGE 1132</td><td rowspan="1" colspan="1">IceAGE</td><td rowspan="1" colspan="1">
                      <abbrev xmlns:xlink="http://www.w3.org/1999/xlink" xlink:title="Zoological Museum University of Hamburg" id="ABBRID0EHRCI" xlink:type="simple">ZMH</abbrev> K-47272</td><td rowspan="1" colspan="2">
                      <named-content xmlns:xlink="http://www.w3.org/1999/xlink" content-type="dwc:verbatimCoordinates" xlink:type="simple"><named-content content-type="geo-json" specific-use="{&#34;type&#34;:&#34;Point&#34;,&#34;coordinates&#34;:[-26.755000,67.641000]}" id="NCID0ESRCI" xlink:type="simple">67,641, -26,755</named-content></named-content>
                    </td><td rowspan="1" colspan="1">318,1</td><td rowspan="1" colspan="1"/><td rowspan="1" colspan="1"/><td rowspan="1" colspan="1"/></tr><tr><td rowspan="1" colspan="1">IceAGE 1172</td><td rowspan="1" colspan="1">IceAGE</td><td rowspan="1" colspan="1">
                      <abbrev xmlns:xlink="http://www.w3.org/1999/xlink" xlink:title="Zoological Museum University of Hamburg" id="ABBRID0EOSCI" xlink:type="simple">ZMH</abbrev> K-47273</td><td rowspan="1" colspan="2">
                      <named-content xmlns:xlink="http://www.w3.org/1999/xlink" content-type="dwc:verbatimCoordinates" xlink:type="simple"><named-content content-type="geo-json" specific-use="{&#34;type&#34;:&#34;Point&#34;,&#34;coordinates&#34;:[-6.935000,67.578000]}" id="NCID0EZSCI" xlink:type="simple">67,578, -6,935</named-content></named-content>
                    </td><td rowspan="1" colspan="1">2422,4</td><td rowspan="1" colspan="1"/><td rowspan="1" colspan="1"/><td rowspan="1" colspan="1"/></tr><tr><td rowspan="1" colspan="1">IceAGE 1123</td><td rowspan="1" colspan="1">IceAGE</td><td rowspan="1" colspan="1">
                      <abbrev xmlns:xlink="http://www.w3.org/1999/xlink" xlink:title="Zoological Museum University of Hamburg" id="ABBRID0EVTCI" xlink:type="simple">ZMH</abbrev> K-47274</td><td rowspan="1" colspan="2">
                      <named-content xmlns:xlink="http://www.w3.org/1999/xlink" content-type="dwc:verbatimCoordinates" xlink:type="simple"><named-content content-type="geo-json" specific-use="{&#34;type&#34;:&#34;Point&#34;,&#34;coordinates&#34;:[-26.208000,67.214000]}" id="NCID0EAUCI" xlink:type="simple">67,214, -26,208</named-content></named-content>
                    </td><td rowspan="1" colspan="1">716,5</td><td rowspan="1" colspan="1"/><td rowspan="1" colspan="1"/><td rowspan="1" colspan="1"/></tr><tr><td rowspan="1" colspan="1">IceAGE 1119</td><td rowspan="1" colspan="1">IceAGE</td><td rowspan="1" colspan="1">
                      <abbrev xmlns:xlink="http://www.w3.org/1999/xlink" xlink:title="Zoological Museum University of Hamburg" id="ABBRID0E3UCI" xlink:type="simple">ZMH</abbrev> K-47275</td><td rowspan="1" colspan="2">
                      <named-content xmlns:xlink="http://www.w3.org/1999/xlink" content-type="dwc:verbatimCoordinates" xlink:type="simple"><named-content content-type="geo-json" specific-use="{&#34;type&#34;:&#34;Point&#34;,&#34;coordinates&#34;:[-26.242000,67.214000]}" id="NCID0EHVCI" xlink:type="simple">67,214, -26,242</named-content></named-content>
                    </td><td rowspan="1" colspan="1">696,9</td><td rowspan="1" colspan="1"/><td rowspan="1" colspan="1"/><td rowspan="1" colspan="1"/></tr><tr><td rowspan="1" colspan="1">IceAGE 1119</td><td rowspan="1" colspan="1">IceAGE</td><td rowspan="1" colspan="1">
                      <abbrev xmlns:xlink="http://www.w3.org/1999/xlink" xlink:title="Zoological Museum University of Hamburg" id="ABBRID0EDWCI" xlink:type="simple">ZMH</abbrev> K-47276</td><td rowspan="1" colspan="2">
                      <named-content xmlns:xlink="http://www.w3.org/1999/xlink" content-type="dwc:verbatimCoordinates" xlink:type="simple"><named-content content-type="geo-json" specific-use="{&#34;type&#34;:&#34;Point&#34;,&#34;coordinates&#34;:[-26.242000,67.214000]}" id="NCID0EOWCI" xlink:type="simple">67,214, -26,242</named-content></named-content>
                    </td><td rowspan="1" colspan="1">696,9</td><td rowspan="1" colspan="1"/><td rowspan="1" colspan="1">DNA-voucher: <abbrev xmlns:xlink="http://www.w3.org/1999/xlink" xlink:title="Zoological Museum University of Hamburg" id="ABBRID0E4WCI" xlink:type="simple">ZMH</abbrev> K-47276</td><td rowspan="1" colspan="1"/></tr><tr><td rowspan="1" colspan="1">IceAGE 1010</td><td rowspan="1" colspan="1">IceAGE</td><td rowspan="1" colspan="1">
                      <abbrev xmlns:xlink="http://www.w3.org/1999/xlink" xlink:title="Zoological Museum University of Hamburg" id="ABBRID0EPXCI" xlink:type="simple">ZMH</abbrev> K-47277</td><td rowspan="1" colspan="2">
                      <named-content xmlns:xlink="http://www.w3.org/1999/xlink" content-type="dwc:verbatimCoordinates" xlink:type="simple"><named-content content-type="geo-json" specific-use="{&#34;type&#34;:&#34;Point&#34;,&#34;coordinates&#34;:[-20.395000,62.552000]}" id="NCID0E1XCI" xlink:type="simple">62,552, -20,395</named-content></named-content>
                    </td><td rowspan="1" colspan="1">1384,8</td><td rowspan="1" colspan="1"/><td rowspan="1" colspan="1"/><td rowspan="1" colspan="1"/></tr><tr><td rowspan="1" colspan="1">IceAGE 1010</td><td rowspan="1" colspan="1">IceAGE</td><td rowspan="1" colspan="1">
                      <abbrev xmlns:xlink="http://www.w3.org/1999/xlink" xlink:title="Zoological Museum University of Hamburg" id="ABBRID0EWYCI" xlink:type="simple">ZMH</abbrev> K-47278</td><td rowspan="1" colspan="2">
                      <named-content xmlns:xlink="http://www.w3.org/1999/xlink" content-type="dwc:verbatimCoordinates" xlink:type="simple"><named-content content-type="geo-json" specific-use="{&#34;type&#34;:&#34;Point&#34;,&#34;coordinates&#34;:[-20.395000,62.552000]}" id="NCID0EBZCI" xlink:type="simple">62,552, -20,395</named-content></named-content>
                    </td><td rowspan="1" colspan="1">1384,8</td><td rowspan="1" colspan="1"/><td rowspan="1" colspan="1">DNA-voucher: <abbrev xmlns:xlink="http://www.w3.org/1999/xlink" xlink:title="Zoological Museum University of Hamburg" id="ABBRID0EQZCI" xlink:type="simple">ZMH</abbrev> K-47278</td><td rowspan="1" colspan="1"/></tr><tr><td rowspan="1" colspan="1">IceAGE 1172</td><td rowspan="1" colspan="1">IceAGE</td><td rowspan="1" colspan="1">
                      <abbrev xmlns:xlink="http://www.w3.org/1999/xlink" xlink:title="Zoological Museum University of Hamburg" id="ABBRID0EC1CI" xlink:type="simple">ZMH</abbrev> K-47279</td><td rowspan="1" colspan="2">
                      <named-content xmlns:xlink="http://www.w3.org/1999/xlink" content-type="dwc:verbatimCoordinates" xlink:type="simple"><named-content content-type="geo-json" specific-use="{&#34;type&#34;:&#34;Point&#34;,&#34;coordinates&#34;:[-6.935000,67.578000]}" id="NCID0EN1CI" xlink:type="simple">67,578, -6,935</named-content></named-content>
                    </td><td rowspan="1" colspan="1">2422,4</td><td rowspan="1" colspan="1"/><td rowspan="1" colspan="1">DNA-voucher: <abbrev xmlns:xlink="http://www.w3.org/1999/xlink" xlink:title="Zoological Museum University of Hamburg" id="ABBRID0E31CI" xlink:type="simple">ZMH</abbrev> K-47279</td><td rowspan="1" colspan="1"/></tr><tr><td rowspan="1" colspan="1">IceAGE 869</td><td rowspan="1" colspan="1">IceAGE</td><td rowspan="1" colspan="1">
                      <abbrev xmlns:xlink="http://www.w3.org/1999/xlink" xlink:title="Zoological Museum University of Hamburg" id="ABBRID0EO2CI" xlink:type="simple">ZMH</abbrev> K-47280</td><td rowspan="1" colspan="2">
                      <named-content xmlns:xlink="http://www.w3.org/1999/xlink" content-type="dwc:verbatimCoordinates" xlink:type="simple"><named-content content-type="geo-json" specific-use="{&#34;type&#34;:&#34;Point&#34;,&#34;coordinates&#34;:[0.020000,62.270000]}" id="NCID0EZ2CI" xlink:type="simple">62,270, 0,020</named-content></named-content>
                    </td><td rowspan="1" colspan="1">846,4</td><td rowspan="1" colspan="1"/><td rowspan="1" colspan="1"/><td rowspan="1" colspan="1"/></tr><tr><td rowspan="1" colspan="1">IceAGE 1010</td><td rowspan="1" colspan="1">IceAGE</td><td rowspan="1" colspan="1">
                      <abbrev xmlns:xlink="http://www.w3.org/1999/xlink" xlink:title="Zoological Museum University of Hamburg" id="ABBRID0EV3CI" xlink:type="simple">ZMH</abbrev> K-47281</td><td rowspan="1" colspan="2">
                      <named-content xmlns:xlink="http://www.w3.org/1999/xlink" content-type="dwc:verbatimCoordinates" xlink:type="simple"><named-content content-type="geo-json" specific-use="{&#34;type&#34;:&#34;Point&#34;,&#34;coordinates&#34;:[-20.395000,62.552000]}" id="NCID0EA4CI" xlink:type="simple">62,552, -20,395</named-content></named-content>
                    </td><td rowspan="1" colspan="1">1384,8</td><td rowspan="1" colspan="1"/><td rowspan="1" colspan="1"/><td rowspan="1" colspan="1"/></tr></tbody></table></table-wrap><p>Holotype: IceAGE <abbrev xmlns:xlink="http://www.w3.org/1999/xlink" xlink:title="Zoological Museum University of Hamburg" id="ABBRID0ET4CI" xlink:type="simple">ZMH</abbrev> K-47225, female 3 mm (slide).</p><p>Paratypes: Slides: BioIce 2367 male, 3 mm IINH37914; BioIce 2367 female, 3 mm IINH37915; MareanoR1225-RP112 female 4 mm ZMBN121953; IceAGE 1006 male, 3 mm ZMBN121952. Wet-sample: <abbrev xmlns:xlink="http://www.w3.org/1999/xlink" xlink:title="Natural Collections University of Tromsø, Tromsø, Norway" id="ABBRID0EZ4CI" xlink:type="simple">TSZCr</abbrev> 14338 (8 specimens).</p></tp:treatment-sec><tp:treatment-sec sec-type="type locality" id="SECID0E44CI"><title>Type locality.</title><p> ZMH K-47225: IceAGE station 1057 (<named-content xmlns:xlink="http://www.w3.org/1999/xlink" content-type="dwc:verbatimCoordinates" xlink:type="simple"><named-content content-type="geo-json" specific-use="{&#34;type&#34;:&#34;Point&#34;,&#34;coordinates&#34;:[-31.356200,61.641700]}" id="NCID0E25BI" xlink:type="simple">61.6417, -31.3562</named-content></named-content>) (2504m).</p></tp:treatment-sec><tp:treatment-sec sec-type="Paratype localities" id="SECID0E65BI"><title>Paratype localities.</title><p> IINH37914, IINH37915: BioIce station 2367 (<named-content xmlns:xlink="http://www.w3.org/1999/xlink" content-type="dwc:verbatimCoordinates" xlink:type="simple"><named-content content-type="geo-json" specific-use="{&#34;type&#34;:&#34;Point&#34;,&#34;coordinates&#34;:[-9.430000,64.380000]}" id="NCID0EI6BI" xlink:type="simple">64.3800, -9.4300</named-content></named-content>) (719m); TSZCr 14338: UNIS course-station JM 369-05 (<named-content xmlns:xlink="http://www.w3.org/1999/xlink" content-type="dwc:verbatimCoordinates" xlink:type="simple"><named-content content-type="geo-json" specific-use="{&#34;type&#34;:&#34;Point&#34;,&#34;coordinates&#34;:[10.577700,80.531300]}" id="NCID0EP6BI" xlink:type="simple">80.5313, 10.5777</named-content></named-content>) (819 m); ZMBN121953: Mareano station R1225-RP112 (<named-content xmlns:xlink="http://www.w3.org/1999/xlink" content-type="dwc:verbatimCoordinates" xlink:type="simple"><named-content content-type="geo-json" specific-use="{&#34;type&#34;:&#34;Point&#34;,&#34;coordinates&#34;:[31.734000,70.474800]}" id="NCID0EW6BI" xlink:type="simple">70.4748, 31.7340</named-content></named-content>) (401 m); ZMBN121952: IceAGE station 1006 (<named-content xmlns:xlink="http://www.w3.org/1999/xlink" content-type="dwc:verbatimCoordinates" xlink:type="simple"><named-content content-type="geo-json" specific-use="{&#34;type&#34;:&#34;Point&#34;,&#34;coordinates&#34;:[-20.375000,62.550800]}" id="NCID0E46BI" xlink:type="simple">62.5508, -20.3750</named-content></named-content>) (1386 m).</p></tp:treatment-sec><tp:treatment-sec sec-type="distribution" id="SECID0ER5CI"><title>Distribution.</title><p>This species is known from BioIce/IceAGE stations in deep and cold waters north and east of Iceland, from deep stations in the Faroe-Shetland Channel, several deep stations north in the Norwegian Sea and from one deep station in the polar basin. It appears to be confined to cold and deep waters (see Fig. <xref ref-type="fig" rid="F1">1</xref>).</p><fig id="F1" position="float" orientation="portrait"><label>Figure 1.</label><caption><p>Map showing the Icelandic distribution of <italic><tp:taxon-name><tp:taxon-name-part taxon-name-part-type="genus" reg="Amphilochus">Amphilochus</tp:taxon-name-part> <tp:taxon-name-part taxon-name-part-type="species" reg="anoculus">anoculus</tp:taxon-name-part></tp:taxon-name></italic> sp. n., <italic><tp:taxon-name><tp:taxon-name-part taxon-name-part-type="genus" reg="Amphilochus">Amphilochus</tp:taxon-name-part> <tp:taxon-name-part taxon-name-part-type="species" reg="manudens">manudens</tp:taxon-name-part></tp:taxon-name></italic> and <italic><tp:taxon-name><tp:taxon-name-part taxon-name-part-type="genus" reg="Amphilohus">Amphilohus</tp:taxon-name-part> <tp:taxon-name-part taxon-name-part-type="species" reg="hamatus">hamatus</tp:taxon-name-part></tp:taxon-name></italic> (based on BioIce and IceAGE material).</p></caption><graphic xmlns:xlink="http://www.w3.org/1999/xlink" xlink:href="zookeys-731-103-g001.jpg" position="float" orientation="portrait" xlink:type="simple" id="oo_180209.jpg"/></fig><p>Illustrations are all from paratypes: Figs <xref ref-type="fig" rid="F2">2</xref>–<xref ref-type="fig" rid="F4">4</xref> of ZMBN121952, except for Fig. <xref ref-type="fig" rid="F3">3</xref> pereopod 1 dactylus (1b) which is from <abbrev xmlns:xlink="http://www.w3.org/1999/xlink" xlink:title="Zoological Museum University of Hamburg" id="ABBRID0EXADI" xlink:type="simple">ZMH</abbrev> K-47225 and Fig. <xref ref-type="fig" rid="F4">4</xref> uropod 3 and telson that are both from BioIce station 2367.</p></tp:treatment-sec><tp:treatment-sec sec-type="description" id="SECID0E6ADI"><title>Description.</title><p>Description is based on a composite of studied material. No observed sexual dimorphism.</p><p>
              <italic>Head.</italic> Rostrum subequal to peduncle article 1 of antenna 1, curved. Eyes absent. Cephalic lobes produced, broadly rounded, tips of mouthparts just visible under the edge of cephalon. Antenna 1 subequal to antenna 2; peduncle strong, longer than six-articulate flagellum; accessory flagellum absent. Setae on both peduncle and flagellum few and short. Antenna 2 peduncle longer than eight-articulate flagellum. Few and short setae distally on peduncle articles, all articles of the peduncle are longer than broad.</p><p>Labrum symmetrically bilobed. Mandible molar small but triturative, rounded cone-shaped, with setation on entire chewing area, which is ridged; incisor serrate; eleven accessory spines; palp slender, 3-articulate; article 1 is shorter than article 2, which is shorter than article 3; article 3 with setae; lacinia mobilis laterally expanded. Labium symmetrical, without inner lobes. Maxilla 1 palp biarticulate, with two apical setae; inner plate reduced, with one seta; outer plate with eight robust and six thinner setae. Maxilla 2 inner plate shorter than outer plate, nine setae on distal margin; outer plate long and thin with four distal setae. Maxilliped inner plate reaching end of merus, well separated, thin, two robust distal setae; outer plate reaches middle of carpus of palp, one robust seta and ridge of serrations; palp slim, heavily setulated on propodus.</p><p>
              <italic>Mesosome</italic> dorsally smooth; segment 3 is shorter than segment 4. Coxa 1 reduced and covered by coxa 2, which is longer than broad. Coxa 2 distal margin serrate and with setae. Coxa 3 and 4 distal margin not serrate, without setae. Coxa 5–7 concave.</p><!--PageBreak--><p>Pereopod 1 basis longer than propodus, upper half distally widened, few and short setae; carpal lobe well developed, reaching 65% of posterior margin of propodus; propodus triangular; palm oblique, serrate with setae, no seta defining palmar corner, anterodistal tooth of medium size (half as long as the base of dactylus is broad); dactylus smooth with few, thin setae on inner margin. Pereopod 2 basis little longer than propodus, upper half not as widened distally as pereopod 1; carpal lobe covers all of posterior margin of propodus; propodus elongate, palm oblique, serrate with minute setae, no setae defining the palmar corner, anterodistal tooth well developed (same size as the breadth of the base of dactylus); dactylus inner margin weakly serrate on proximal half. Pereopod 3 missing in holotype. Pereopod 4 basis with four anterior setae, dactylus half-length of propodus. Pereopod 5 with posterior lobe on basis and merus. Pereopod 6 with posterior lobe on basis; posterior lobe on merus boat-shaped; carpus shorter than propodus; dactylus more than half length of propodus. Pereopod 7, posterior lobe on basis and merus, meral lobe covers 50% of carpus; dactylus more than half-length propodus.</p><p>
              <italic>Metasome</italic> smooth. Epimeral plates 1 and 3 rounded; plate 2 right-angled. Urosome smooth; segment 1 long; segments 2 and 3 shorter. Uropod 1 peduncle longer than rami; outer ramus marginally longer than inner; three to four setae on outer margins. Uropod 2 peduncle longer than rami; outer ramus half-length of inner; setae on both rami. Uropod 3 peduncle with clear flange, smooth; outer ramus weakly shorter than inner ramus; uro<!--PageBreak--><!--PageBreak--><!--PageBreak--><!--PageBreak--><!--PageBreak--><!--PageBreak--><!--PageBreak--><!--PageBreak--><!--PageBreak--><!--PageBreak-->pod 3 longer than telson. Gills on segments 2 to 7; oostegites on segments 2 to 6. Telson elongate and boat-shaped; distal end entire, acute and with one seta.</p><fig id="F2" position="float" orientation="portrait"><label>Figure 2.</label><caption><p>
                  <italic><tp:taxon-name><tp:taxon-name-part taxon-name-part-type="genus" reg="Amphilochus">Amphilochus</tp:taxon-name-part> <tp:taxon-name-part taxon-name-part-type="species" reg="anoculus">anoculus</tp:taxon-name-part></tp:taxon-name></italic> sp. n. Head and mouthparts. ZMBN121952. Scale bars: 0.1 mm.</p></caption><graphic xmlns:xlink="http://www.w3.org/1999/xlink" xlink:href="zookeys-731-103-g002.jpg" position="float" orientation="portrait" xlink:type="simple" id="oo_180210.jpg"/></fig><fig id="F3" position="float" orientation="portrait"><label>Figure 3.</label><caption><p>
                  <italic><tp:taxon-name><tp:taxon-name-part taxon-name-part-type="genus" reg="Amphilochus">Amphilochus</tp:taxon-name-part> <tp:taxon-name-part taxon-name-part-type="species" reg="anoculus">anoculus</tp:taxon-name-part></tp:taxon-name></italic> sp. n. Pereopods 1, 2, 3 and 4. ZMBN121952. Pereopod 1 dactylus from <abbrev xmlns:xlink="http://www.w3.org/1999/xlink" xlink:title="Zoological Museum University of Hamburg" id="ABBRID0EJDDI" xlink:type="simple">ZMH</abbrev> K-47225. Scale bars: 0.1 mm.</p></caption><graphic xmlns:xlink="http://www.w3.org/1999/xlink" xlink:href="zookeys-731-103-g003.jpg" position="float" orientation="portrait" xlink:type="simple" id="oo_180211.jpg"/></fig><fig id="F4" position="float" orientation="portrait"><label>Figure 4.</label><caption><p>
                  <italic><tp:taxon-name><tp:taxon-name-part taxon-name-part-type="genus" reg="Amphilochus">Amphilochus</tp:taxon-name-part> <tp:taxon-name-part taxon-name-part-type="species" reg="anoculus">anoculus</tp:taxon-name-part></tp:taxon-name></italic> sp. n. Pereopods 5, 6 and 7, Epimeral plates, Uropods 1, 2 from ZMBN121952. Uropod 3 and telson from BioIce station 2367. Scale bars: 0.1 mm.</p></caption><graphic xmlns:xlink="http://www.w3.org/1999/xlink" xlink:href="zookeys-731-103-g004.jpg" position="float" orientation="portrait" xlink:type="simple" id="oo_180212.jpg"/></fig><p>
              <italic>Living colour</italic>. Semi-transparent, virtually colourless.</p></tp:treatment-sec><tp:treatment-sec sec-type="distribution" id="SECID0EOEDI"><title>Distribution.</title><p>Iceland, Faroe Channel, Norwegian Sea, Polar basin. Has only been found in cold and deep water.</p></tp:treatment-sec><tp:treatment-sec sec-type="remarks" id="SECID0ETEDI"><title>Remarks.</title><p>This species is easily recognized because it lacks eyes and has an anterodistal tooth on the propodi of pereopods 1 and 2. <italic><tp:taxon-name><tp:taxon-name-part taxon-name-part-type="genus" reg="Amphilochus">Amphilochus</tp:taxon-name-part> <tp:taxon-name-part taxon-name-part-type="species" reg="manudens">manudens</tp:taxon-name-part></tp:taxon-name></italic> and <italic><tp:taxon-name><tp:taxon-name-part taxon-name-part-type="genus" reg="Amphilochus">A.</tp:taxon-name-part> <tp:taxon-name-part taxon-name-part-type="species" reg="hamatus">hamatus</tp:taxon-name-part></tp:taxon-name></italic> are the only other <tp:taxon-name><tp:taxon-name-part taxon-name-part-type="genus" reg="Amphilochidae">Amphilochidae</tp:taxon-name-part></tp:taxon-name> having this tooth, but unlike <italic><tp:taxon-name><tp:taxon-name-part taxon-name-part-type="genus" reg="Amphilochus">Amphilochus</tp:taxon-name-part> <tp:taxon-name-part taxon-name-part-type="species" reg="anoculus">anoculus</tp:taxon-name-part></tp:taxon-name></italic> sp. n., they both have eyes. The telson has a robust seta distally, a character not seen in any other <tp:taxon-name><tp:taxon-name-part taxon-name-part-type="genus" reg="Amphilochidae">Amphilochidae</tp:taxon-name-part></tp:taxon-name>. The flange on the distal end of uropod 3 peduncle is also a good character-state to use when separating it from <italic><tp:taxon-name><tp:taxon-name-part taxon-name-part-type="genus" reg="Amphilochus">A.</tp:taxon-name-part> <tp:taxon-name-part taxon-name-part-type="species" reg="hamatus">hamatus</tp:taxon-name-part></tp:taxon-name></italic>. A synoptic list of characters separating the three species is shown in Table <xref ref-type="table" rid="T2">2</xref>.</p><table-wrap id="T2" position="float" orientation="portrait"><label>Table 2.</label><caption><p>Comparison of character states between <italic><tp:taxon-name><tp:taxon-name-part taxon-name-part-type="genus" reg="Amphilochus">Amphilochus</tp:taxon-name-part> <tp:taxon-name-part taxon-name-part-type="species" reg="anoculus">anoculus</tp:taxon-name-part></tp:taxon-name></italic> sp. n., <italic><tp:taxon-name><tp:taxon-name-part taxon-name-part-type="genus" reg="Amphilochus">A.</tp:taxon-name-part> <tp:taxon-name-part taxon-name-part-type="species" reg="manudens">manudens</tp:taxon-name-part></tp:taxon-name></italic>, and <italic><tp:taxon-name><tp:taxon-name-part taxon-name-part-type="genus" reg="Amphilochus">A.</tp:taxon-name-part> <tp:taxon-name-part taxon-name-part-type="species" reg="hamatus">hamatus</tp:taxon-name-part></tp:taxon-name></italic>.</p></caption><table id="TID0E5CDI" rules="all"><tbody><tr><td rowspan="1" colspan="1">
                      <bold>Character</bold>
                    </td><td rowspan="1" colspan="1">
                      <bold><italic><tp:taxon-name><tp:taxon-name-part taxon-name-part-type="genus" reg="Amphilochus">Amphilochus</tp:taxon-name-part> <tp:taxon-name-part taxon-name-part-type="species" reg="anoculus">anoculus</tp:taxon-name-part></tp:taxon-name></italic> sp. n.</bold>
                    </td><td rowspan="1" colspan="1">
                      <bold><italic><tp:taxon-name><tp:taxon-name-part taxon-name-part-type="genus" reg="Amphilochus">Amphilochus</tp:taxon-name-part> <tp:taxon-name-part taxon-name-part-type="species" reg="manudens">manudens</tp:taxon-name-part></tp:taxon-name></italic></bold>
                    </td><td rowspan="1" colspan="1">
                      <bold><italic><tp:taxon-name><tp:taxon-name-part taxon-name-part-type="genus" reg="Amphilochus">Amphilochus</tp:taxon-name-part> <tp:taxon-name-part taxon-name-part-type="species" reg="hamatus">hamatus</tp:taxon-name-part></tp:taxon-name></italic></bold>
                    </td></tr><tr><td rowspan="1" colspan="1">
                      <bold>Cephalic lobes</bold>
                    </td><td rowspan="1" colspan="1">rounded</td><td rowspan="1" colspan="1">acute</td><td rowspan="1" colspan="1">rounded</td></tr><tr><td rowspan="1" colspan="1">
                      <bold>Labrum</bold>
                    </td><td rowspan="1" colspan="1">symmetrically bilobed</td><td rowspan="1" colspan="1">asymmetrically bilobed</td><td rowspan="1" colspan="1">asymmetrically bilobed</td></tr><tr><td rowspan="1" colspan="1">
                      <bold>Mandible</bold>
                    </td><td rowspan="1" colspan="1">molar rounded</td><td rowspan="1" colspan="1">molar conical</td><td rowspan="1" colspan="1">molar conical</td></tr><tr><td rowspan="1" colspan="1">
                      <bold>1<sup>st</sup> Maxilla</bold>
                    </td><td rowspan="1" colspan="1">palp 2-articulate</td><td rowspan="1" colspan="1">palp 2-articulate</td><td rowspan="1" colspan="1">palp 1-articulate</td></tr><tr><td rowspan="1" colspan="1">
                      <bold>2<sup>nd</sup> Maxilla</bold>
                    </td><td rowspan="1" colspan="1">outer plate with 4 setae</td><td rowspan="1" colspan="1">outer plate with 3 setae</td><td rowspan="1" colspan="1">outer plate with 3 setae</td></tr><tr><td rowspan="1" colspan="1">
                      <bold>Labium</bold>
                    </td><td rowspan="1" colspan="1">tooth on inner edge of outer plate</td><td rowspan="1" colspan="1">no tooth on inner edge of outer plate</td><td rowspan="1" colspan="1">tooth on inner edge of outer plate</td></tr><tr><td rowspan="1" colspan="1">
                      <bold>Eyes</bold>
                    </td><td rowspan="1" colspan="1">absent</td><td rowspan="1" colspan="1">round, strongly coloured</td><td rowspan="1" colspan="1">ill defined, bean-shaped or oval</td></tr><tr><td rowspan="1" colspan="1">
                      <bold>Gnathopod 2</bold>
                    </td><td rowspan="1" colspan="1">elongate</td><td rowspan="1" colspan="1">subtriangular</td><td rowspan="1" colspan="1">elongate</td></tr><tr><td rowspan="1" colspan="1">
                      <bold>Oostegites on P6</bold>
                    </td><td rowspan="1" colspan="1">present</td><td rowspan="1" colspan="1">absent</td><td rowspan="1" colspan="1">present</td></tr><tr><td rowspan="1" colspan="1">
                      <bold>Epimeral plate 1</bold>
                    </td><td rowspan="1" colspan="1">rounded</td><td rowspan="1" colspan="1">angular</td><td rowspan="1" colspan="1">angular</td></tr><tr><td rowspan="1" colspan="1">
                      <bold>Epimeral plate 3</bold>
                    </td><td rowspan="1" colspan="1">rounded</td><td rowspan="1" colspan="1">with clear tooth</td><td rowspan="1" colspan="1">rounded</td></tr><tr><td rowspan="1" colspan="1">
                      <bold>Uropod 3</bold>
                    </td><td rowspan="1" colspan="1">with flange on peduncle</td><td rowspan="1" colspan="1">no flange on peduncle</td><td rowspan="1" colspan="1">no flange on peduncle</td></tr><tr><td rowspan="1" colspan="1">
                      <bold>Telson</bold>
                    </td><td rowspan="1" colspan="1">tip with robust seta</td><td rowspan="1" colspan="1">tip smooth</td><td rowspan="1" colspan="1">tip tridentate – all lobes rounded.</td></tr><tr><td rowspan="1" colspan="1">
                      <bold>Temperature (°C)</bold>
                    </td><td rowspan="1" colspan="1">-0.6 to + 1.7</td><td rowspan="1" colspan="1">+1.7 to + 7</td><td rowspan="1" colspan="1">-0.85 to +7</td></tr><tr><td rowspan="1" colspan="1">
                      <bold>Depth (m)</bold>
                    </td><td rowspan="1" colspan="1">303m to 1055m</td><td rowspan="1" colspan="1">81m to 350m (single specimens at 772m and 1390m)</td><td rowspan="1" colspan="1">260m to 1407m</td></tr></tbody></table></table-wrap></tp:treatment-sec><tp:treatment-sec sec-type="biology" id="SECID0EWRDI"><title>Biology.</title><p>This species appears to be restricted to cold water (it is only found at a temperature range of -0.6 °C to +1.7 °C. Three stations from the Mareano-project have higher temperatures than this (stations R1180 RP86, R1200 RP90 and R1225 RP112). These are also the three of the shallowest stations where this species has been found, and constitute a statistical outlier in the dataset. They are all in the eastern Barents Sea, an area where winter-temperatures are much colder, and thus still might fall within the proposed ecological niche of the species. It has been found north and east of Iceland, south of the Faroe Islands, north in the Norwegian Sea and in the <!--PageBreak-->Polar basin, at depths ranging from 303 to 2100 meters. In contrast, the closely related <italic><tp:taxon-name><tp:taxon-name-part taxon-name-part-type="genus" reg="Amphilochus">Amphilochus</tp:taxon-name-part> <tp:taxon-name-part taxon-name-part-type="species" reg="manudens">manudens</tp:taxon-name-part></tp:taxon-name></italic> has, during BioIce, IceAGE, and several other collection efforts in the area been found mainly at depths from 81 to 360 meters, with single specimens found at 772 and 1390 meters (see Fig. <xref ref-type="fig" rid="F1">1</xref> for specimens from BioIce and IceAGE). No <italic><tp:taxon-name><tp:taxon-name-part taxon-name-part-type="genus" reg="Amphilochus">Amphilochus</tp:taxon-name-part> <tp:taxon-name-part taxon-name-part-type="species" reg="manudens">manudens</tp:taxon-name-part></tp:taxon-name></italic> were found in the Faroe-samples from AkvaplanNiva.</p></tp:treatment-sec><tp:treatment-sec sec-type="etymology" id="SECID0EYSDI"><title>Derivatio nominis.</title><p>The name <italic><tp:taxon-name><tp:taxon-name-part taxon-name-part-type="genus" reg="Amphilochus"/><tp:taxon-name-part taxon-name-part-type="species" reg="anoculus">anoculus</tp:taxon-name-part></tp:taxon-name></italic> (<italic>an</italic> = no, <italic>oculus</italic> = eye) refers to the absence of eyes. It is a noun in apposition.</p></tp:treatment-sec></tp:taxon-treatment>
