# Supplementary material for: On a new species of Amphilochus from deep and cold Atlantic waters, with a note on the genus Amphilochopsis (Amphipoda, Gammaridea, Amphilochidae)
Source: Zookeys. 2018 Jan 23;(731):103–34. doi: 10.3897/zookeys.731.19899 (PMC5799792; doi:10.3897/zookeys.731.19899)
Supplement: XML Treatment for Amphilochus manudens [file zookeys.731.19899-treatment2.xml]

<!DOCTYPE tp:taxon-treatment
  PUBLIC "-//TaxonX//DTD Taxonomic Treatment Publishing DTD v0 20100105//EN" "tax-treatment-NSO.dtd">
<tp:taxon-treatment xmlns:tp="http://www.plazi.org/taxpub"><tp:treatment-meta><kwd-group><label>Taxon classification</label><kwd><named-content xmlns:xlink="http://www.w3.org/1999/xlink" content-type="kingdom">Animalia</named-content></kwd><kwd><named-content xmlns:xlink="http://www.w3.org/1999/xlink" content-type="order">Amphipoda</named-content></kwd><kwd><named-content xmlns:xlink="http://www.w3.org/1999/xlink" content-type="family">Amphilochidae</named-content></kwd></kwd-group><mixed-citation publication-type="journal"><person-group><name><surname>Tandberg</surname><given-names>Anne Helene S.</given-names></name><name><surname>Vader</surname><given-names>Wim</given-names></name></person-group><article-title>On a new species of <italic><tp:taxon-name><tp:taxon-name-part taxon-name-part-type="genus" reg="Amphilochus">Amphilochus</tp:taxon-name-part></tp:taxon-name></italic> from deep and cold Atlantic waters, with a note on the genus <italic><tp:taxon-name><tp:taxon-name-part taxon-name-part-type="genus" reg="Amphilochopsis">Amphilochopsis</tp:taxon-name-part></tp:taxon-name></italic> (<tp:taxon-name><tp:taxon-name-part taxon-name-part-type="order">Amphipoda</tp:taxon-name-part></tp:taxon-name>, <tp:taxon-name><tp:taxon-name-part taxon-name-part-type="suborder">Gammaridea</tp:taxon-name-part></tp:taxon-name>, <tp:taxon-name><tp:taxon-name-part taxon-name-part-type="genus" reg="Amphilochidae">Amphilochidae</tp:taxon-name-part></tp:taxon-name>)</article-title><source>Zookeys</source><day>23</day><month>1</month><year>2018</year><volume>2018</volume><issue>731</issue><fpage>103</fpage><lpage>134</lpage><pub-id pub-id-type="doi">10.3897/zookeys.731.19899</pub-id></mixed-citation></tp:treatment-meta><tp:nomenclature><tp:taxon-name>
              <tp:taxon-name-part taxon-name-part-type="genus" reg="Amphilochus">Amphilochus</tp:taxon-name-part>
              <tp:taxon-name-part taxon-name-part-type="species" reg="manudens">manudens</tp:taxon-name-part>
            </tp:taxon-name><tp:taxon-authority>Spence Bate, 1862</tp:taxon-authority><tp:nomenclature-citation-list><tp:nomenclature-citation><tp:taxon-name>
                  <tp:taxon-name-part taxon-name-part-type="genus" reg="Amphilochus">Amphilochus</tp:taxon-name-part> <tp:taxon-name-part taxon-name-part-type="species" reg="manudens">manudens</tp:taxon-name-part></tp:taxon-name><comment>Spence Bate, 1862:107, pl 17 fig 6; Sars 1890-95: 217, pl 74; <xref ref-type="bibr" rid="B12">Chevreux and Fage 1925</xref>: 114, fig 109; <xref ref-type="bibr" rid="B26">Lincoln 1979</xref>: 150, fig 65 e-f, fig 66 a-d; <xref ref-type="bibr" rid="B22">Krapp-Schickel 1982</xref>: 75, fig 51.</comment></tp:nomenclature-citation></tp:nomenclature-citation-list></tp:nomenclature><tp:treatment-sec sec-type="remarks" id="SECID0EJVDI"><title>Remarks.</title><p>Although <italic><tp:taxon-name><tp:taxon-name-part taxon-name-part-type="genus" reg="Amphilochus">Amphilochus</tp:taxon-name-part> <tp:taxon-name-part taxon-name-part-type="species" reg="manudens">manudens</tp:taxon-name-part></tp:taxon-name></italic> is one of the best described species within the <tp:taxon-name><tp:taxon-name-part taxon-name-part-type="genus" reg="Amphilochidae">Amphilochidae</tp:taxon-name-part></tp:taxon-name> (<xref ref-type="bibr" rid="B30">Sars 1890–95</xref>; <xref ref-type="bibr" rid="B26">Lincoln 1979</xref>; <xref ref-type="bibr" rid="B22">KrappSchickel 1982</xref>), we have included a redescription of material from Iceland, to facilitate direct comparison with the new species.</p></tp:treatment-sec><tp:treatment-sec sec-type="material" id="SECID0EMWDI"><title>Material examined.</title><p>all drawings are made from specimens found during the BioIce program. For the complete set of drawings (Figs <xref ref-type="fig" rid="F5">5</xref>–<xref ref-type="fig" rid="F8">8</xref>) we have used specimens IINH37889 (BioIce 2207), IINH37887 (BioIce 2215) and IINH37885 (BioIce 2237). Type material not examined. Additional material of <italic><tp:taxon-name><tp:taxon-name-part taxon-name-part-type="genus" reg="Amphilochidae">Amphilochidae</tp:taxon-name-part></tp:taxon-name></italic> from a Statoil funded baseline survey of some Faroe waters has been examined, and only <italic><tp:taxon-name><tp:taxon-name-part taxon-name-part-type="genus" reg="Amphilochus">Amphilochus</tp:taxon-name-part> <tp:taxon-name-part taxon-name-part-type="species" reg="anoculus">anoculus</tp:taxon-name-part></tp:taxon-name></italic> and <italic><tp:taxon-name><tp:taxon-name-part taxon-name-part-type="genus" reg="Amphilochus">Amphilochus</tp:taxon-name-part> <tp:taxon-name-part taxon-name-part-type="species" reg="tenuimanus">tenuimanus</tp:taxon-name-part></tp:taxon-name></italic> were found. We have also examined all <tp:taxon-name><tp:taxon-name-part taxon-name-part-type="genus" reg="Amphilochidae">Amphilochidae</tp:taxon-name-part></tp:taxon-name> from the BioFar program, and only <italic><tp:taxon-name><tp:taxon-name-part taxon-name-part-type="genus" reg="Amphilochus">Amphilochus</tp:taxon-name-part> <tp:taxon-name-part taxon-name-part-type="species" reg="manudens">manudens</tp:taxon-name-part></tp:taxon-name></italic> was found (no <italic><tp:taxon-name><tp:taxon-name-part taxon-name-part-type="genus" reg="Amphilochus">Amphilochus</tp:taxon-name-part> <tp:taxon-name-part taxon-name-part-type="species" reg="anoculus">anoculus</tp:taxon-name-part></tp:taxon-name></italic> sp. n.). During a cruise in the Polar basin in 2005 both <italic><tp:taxon-name><tp:taxon-name-part taxon-name-part-type="genus" reg="Amphilochus">Amphilochus</tp:taxon-name-part> <tp:taxon-name-part taxon-name-part-type="species" reg="manudens">manudens</tp:taxon-name-part></tp:taxon-name></italic> and <italic><tp:taxon-name><tp:taxon-name-part taxon-name-part-type="genus" reg="Amphilochus">Amphilochus</tp:taxon-name-part> <tp:taxon-name-part taxon-name-part-type="species" reg="anoculus">anoculus</tp:taxon-name-part></tp:taxon-name></italic> sp. n. were found, but at different stations (see discussion below). Material from several Norwegian surveys (summarised in the project NorAmph) and the IceAGE project included several <italic><tp:taxon-name><tp:taxon-name-part taxon-name-part-type="genus" reg="Amphilochus">Amphilochus</tp:taxon-name-part> <tp:taxon-name-part taxon-name-part-type="species" reg="manudens">manudens</tp:taxon-name-part></tp:taxon-name></italic>. For information about the specific sample-stations, see Table <xref ref-type="table" rid="T1">1</xref>.</p></tp:treatment-sec><tp:treatment-sec sec-type="description" id="SECID0EYZDI"><title>Description.</title><p>
              <italic>Head.</italic> Rostrum curved, smaller than peduncle article 1 of antenna 1. Eyes round, no ommatidial framing, small, deep brown-red in colour. Cephalic lobe produced, distally acute. Antenna 1 subequal to antenna 2; peduncle article 1 is longer than article 2, which is longer than article 3; peduncle is longer than six-articulate flagellum; accessory flagellum absent. Antenna 2 peduncle longer than eight-articulate flagellum; peduncle articles have few short setae.</p><p>Labrum asymmetrically bilobed. Mandible molar small but triturative, cone-shaped, with a row of short setae around the ridged chewing area; incisor serrate; nine accessory spines; palp slender, 3-articulate; article 1 is shorter than article 2, which is longer than article 3; article 3 with two long setae distally and distal third of margin serrate; lacinia mobilis laterally expanded. Labium symmetric; inner lobes reduced. Maxilla 1 palp 2-articulate, with eight setae; inner plate reduced, with 1 seta; outer plate with six strong <!--PageBreak--><!--PageBreak--><!--PageBreak--><!--PageBreak-->setae and two rows with four and three smaller setae. Maxilla 2 inner plate shorter than outer plate, six long setae distally and a row of five short, three long and five short setae; outer plate is long and thin with three distal setae. Maxilliped inner plate is long and thin, well separated, three short and strong setae distally; outer plate reaches just past merus of palp; palp slim, heavily setulated on carpus and propodus.</p><p>
              <italic>Mesosome</italic> dorsally smooth; length segment 3 is smaller than segment 4. Coxa 1 reduced and covered by coxa 2, which is longer than broad. Coxa 2 distal margin serrate, with setae. Coxa 3 concave; distal margin serrate, without setae. Coxa 4 distal margin serrate; without setae. Coxa 5–7 concave.</p><!--PageBreak--><p>Pereopod 1 basis longer than propodus, upper half distally widened, few and short setae on anterior margin, longer setae on posterior margin; carpal lobe well developed, 50% of posterior margin of propodus; propodus subtriangular, proximal half of oblique palm serrate, distal half with short evenly spaced setae, no seta defining palm, anterodistal tooth strong; dactylus longer than palm, narrow and acute, apparently smooth. Pereopod 2 basis longer than propodus, linear, several short setae; one robust seta distally on ischium; merus with small distal ‘hook’; carpal lobe covers 100% of posterior margin of propodus, lined with setae posteriorly, small crown of setae distally; propodus elongate with a regularly convex serrate palm without seta, anterodistal tooth strong; dactylus longer than palm, narrow, apparently smooth. Pereopod 3 coxa elongate, pereopod 4 coxa posteriorly produced, both with basis to propodus anterior edge lined with short setae, dactylus more than half propodus. Pereopod 5 to 7 basis and merus with posterior lobes; carpus shorter than propodus; dactylus longer than half propodus.</p><p>
              <italic>Metasome</italic> smooth. Epimeral plate 1 with small, blunt posterodistal tooth, distal margin convex; plate 2 angular, distal margin convex; plate 3 with clear posterodistal tooth, distal margin weakly concave. Urosome smooth; segment 1 as long as segments 2 and 3 together. Uropod 1 peduncle and rami subequal; rami subequal; setae on outer ramus. Uropod 2 peduncle subequal to inner ramus; outer ramus about half-length of inner ramus; setation on both rami. Uropod 3 peduncle longer than rami; outer ramus is shorter than inner ramus; rami longer than telson; rami with setae.</p><p>Gills on segments 2 to 6. Oostegites on segments 2 to 5. Telson elongate; distal end entire and acute; no setae.</p><fig id="F5" position="float" orientation="portrait"><label>Figure 5.</label><caption><p>
                  <italic><tp:taxon-name><tp:taxon-name-part taxon-name-part-type="genus" reg="Amphilochus">Amphilochus</tp:taxon-name-part> <tp:taxon-name-part taxon-name-part-type="species" reg="manudens">manudens</tp:taxon-name-part></tp:taxon-name></italic>. Habitus and antennae. IINH37889. Scale bar habitus 0.5 mm, other scale bars 0.1 mm.</p></caption><graphic xmlns:xlink="http://www.w3.org/1999/xlink" xlink:href="zookeys-731-103-g005.jpg" position="float" orientation="portrait" xlink:type="simple" id="oo_180213.jpg"/></fig><fig id="F6" position="float" orientation="portrait"><label>Figure 6.</label><caption><p>
                  <italic><tp:taxon-name><tp:taxon-name-part taxon-name-part-type="genus" reg="Amphilochus">Amphilochus</tp:taxon-name-part> <tp:taxon-name-part taxon-name-part-type="species" reg="manudens">manudens</tp:taxon-name-part></tp:taxon-name></italic>. Mouthparts. IINH37887. Scale bars: 0.1 mm.</p></caption><graphic xmlns:xlink="http://www.w3.org/1999/xlink" xlink:href="zookeys-731-103-g006.jpg" position="float" orientation="portrait" xlink:type="simple" id="oo_180214.jpg"/></fig><fig id="F7" position="float" orientation="portrait"><label>Figure 7.</label><caption><p>
                  <italic><tp:taxon-name><tp:taxon-name-part taxon-name-part-type="genus" reg="Amphilochus">Amphilochus</tp:taxon-name-part> <tp:taxon-name-part taxon-name-part-type="species" reg="manudens">manudens</tp:taxon-name-part></tp:taxon-name></italic>. Pereopods. IINH37885. Scale bars: 0.1 mm.</p></caption><graphic xmlns:xlink="http://www.w3.org/1999/xlink" xlink:href="zookeys-731-103-g007.jpg" position="float" orientation="portrait" xlink:type="simple" id="oo_180215.jpg"/></fig><fig id="F8" position="float" orientation="portrait"><label>Figure 8.</label><caption><p>
                  <italic><tp:taxon-name><tp:taxon-name-part taxon-name-part-type="genus" reg="Amphilochus">Amphilochus</tp:taxon-name-part> <tp:taxon-name-part taxon-name-part-type="species" reg="manudens">manudens</tp:taxon-name-part></tp:taxon-name></italic>. Appendages from pleon and urosome. IINH37885. Scale bars: 0.1 mm.</p></caption><graphic xmlns:xlink="http://www.w3.org/1999/xlink" xlink:href="zookeys-731-103-g008.jpg" position="float" orientation="portrait" xlink:type="simple" id="oo_180216.jpg"/></fig></tp:treatment-sec><tp:treatment-sec sec-type="distribution" id="SECID0ES4DI"><title>Distribution.</title><p>North East Atlantic and Arctic Ocean (Lincoln, 1979); Barents Sea and Murmansk area (<xref ref-type="bibr" rid="B17">Gurjanova 1951</xref>; <xref ref-type="bibr" rid="B40">Vader and Bryazgin 1998</xref>; <xref ref-type="bibr" rid="B39">Vader et al. 2001</xref>); Spitsbergen (<xref ref-type="bibr" rid="B36">Stephensen 1935</xref>; <xref ref-type="bibr" rid="B39">Vader et al. 2001</xref>); Mediterranean (Marseilles, Capri) (<xref ref-type="bibr" rid="B22">Krapp-Schickel 1982</xref>); amphi-Atlantic (<xref ref-type="bibr" rid="B41">Watling 1979</xref>); Gulf of St Lawrence (<xref ref-type="bibr" rid="B10">Brunel et al. 1998</xref>).</p></tp:treatment-sec><tp:treatment-sec><!--Section generated to contain objects referenced in tp:taxon-treatment.--><table-wrap id="T1" position="float" orientation="portrait"><label>Table 1.</label><caption><p>List of stations for examined species of <italic><tp:taxon-name><tp:taxon-name-part taxon-name-part-type="genus" reg="Amphilochus">Amphilochus</tp:taxon-name-part> <tp:taxon-name-part taxon-name-part-type="species" reg="anoculus">anoculus</tp:taxon-name-part></tp:taxon-name></italic> sp. n., <italic><tp:taxon-name><tp:taxon-name-part taxon-name-part-type="genus" reg="Amphilochus">A.</tp:taxon-name-part> <tp:taxon-name-part taxon-name-part-type="species" reg="manudens">manudens</tp:taxon-name-part></tp:taxon-name></italic>, and <italic><tp:taxon-name><tp:taxon-name-part taxon-name-part-type="genus" reg="Amphilochus">A.</tp:taxon-name-part> <tp:taxon-name-part taxon-name-part-type="species" reg="hamatus">hamatus</tp:taxon-name-part></tp:taxon-name></italic>. Asterisk * after museum-number indicates holo- and paratypes.</p></caption><table id="TID0EBFAC" rules="all"><tbody><tr><th rowspan="1" colspan="1">Species</th><th rowspan="1" colspan="1">Station name</th><th rowspan="1" colspan="1">Sampling programme</th><th rowspan="1" colspan="1">Collection number</th><th rowspan="1" colspan="1">Latitude (dec)</th><th rowspan="1" colspan="1">Longitude (dec)</th><th rowspan="1" colspan="1">Depth (m)</th><th rowspan="1" colspan="1">Temp (C)</th><th rowspan="1" colspan="1">
                      <abbrev xmlns:xlink="http://www.w3.org/1999/xlink" xlink:title="Barcode of Life Project" id="ABBRID0E4OAC" xlink:type="simple">BOLD</abbrev>-accension number</th><th rowspan="1" colspan="1">Note</th></tr><tr><td rowspan="26" colspan="1">
                      <italic><tp:taxon-name><tp:taxon-name-part taxon-name-part-type="genus" reg="Amphilochus">Amphilochus</tp:taxon-name-part> <tp:taxon-name-part taxon-name-part-type="species" reg="anoculus">anoculus</tp:taxon-name-part></tp:taxon-name></italic> sp. n.</td><td rowspan="1" colspan="1">BioIce 2087</td><td rowspan="1" colspan="1">BioIce</td><td rowspan="1" colspan="1"/><td rowspan="1" colspan="2">
                      <named-content xmlns:xlink="http://www.w3.org/1999/xlink" content-type="dwc:verbatimCoordinates" xlink:type="simple"><named-content content-type="geo-json" specific-use="{&#34;type&#34;:&#34;Point&#34;,&#34;coordinates&#34;:[-17.446000,67.257000]}" id="NCID0EFAAE" xlink:type="simple">67,257, -17,446</named-content></named-content>
                    </td><td rowspan="1" colspan="1">735,0</td><td rowspan="1" colspan="1">-0,40</td><td rowspan="1" colspan="1"/><td rowspan="1" colspan="1"/></tr><tr><td rowspan="1" colspan="1">BioIce 2088</td><td rowspan="1" colspan="1">BioIce</td><td rowspan="1" colspan="1"/><td rowspan="1" colspan="2">
                      <named-content xmlns:xlink="http://www.w3.org/1999/xlink" content-type="dwc:verbatimCoordinates" xlink:type="simple"><named-content content-type="geo-json" specific-use="{&#34;type&#34;:&#34;Point&#34;,&#34;coordinates&#34;:[-17.857000,67.239000]}" id="NCID0EHBAE" xlink:type="simple">67,239, -17,857</named-content></named-content>
                    </td><td rowspan="1" colspan="1">617,0</td><td rowspan="1" colspan="1">-0,40</td><td rowspan="1" colspan="1"/><td rowspan="1" colspan="1"/></tr><tr><td rowspan="1" colspan="1">BioIce 2094</td><td rowspan="1" colspan="1">BioIce</td><td rowspan="1" colspan="1"/><td rowspan="1" colspan="2">
                      <named-content xmlns:xlink="http://www.w3.org/1999/xlink" content-type="dwc:verbatimCoordinates" xlink:type="simple"><named-content content-type="geo-json" specific-use="{&#34;type&#34;:&#34;Point&#34;,&#34;coordinates&#34;:[-17.570000,67.034000]}" id="NCID0EJCAE" xlink:type="simple">67,034, -17,570</named-content></named-content>
                    </td><td rowspan="1" colspan="1">303,0</td><td rowspan="1" colspan="1">1,70</td><td rowspan="1" colspan="1"/><td rowspan="1" colspan="1"/></tr><tr><td rowspan="1" colspan="1">BioIce 2100</td><td rowspan="1" colspan="1">BioIce</td><td rowspan="1" colspan="1"/><td rowspan="1" colspan="2">
                      <named-content xmlns:xlink="http://www.w3.org/1999/xlink" content-type="dwc:verbatimCoordinates" xlink:type="simple"><named-content content-type="geo-json" specific-use="{&#34;type&#34;:&#34;Point&#34;,&#34;coordinates&#34;:[-19.421000,68.001000]}" id="NCID0ELDAE" xlink:type="simple">68,001, -19,421</named-content></named-content>
                    </td><td rowspan="1" colspan="1">1141,0</td><td rowspan="1" colspan="1">-0,60</td><td rowspan="1" colspan="1"/><td rowspan="1" colspan="1"/></tr><tr><td rowspan="1" colspan="1">BioIce 2107</td><td rowspan="1" colspan="1">BioIce</td><td rowspan="1" colspan="1"/><td rowspan="1" colspan="2">
                      <named-content xmlns:xlink="http://www.w3.org/1999/xlink" content-type="dwc:verbatimCoordinates" xlink:type="simple"><named-content content-type="geo-json" specific-use="{&#34;type&#34;:&#34;Point&#34;,&#34;coordinates&#34;:[-19.555000,67.836000]}" id="NCID0ENEAE" xlink:type="simple">67,836, -19,555</named-content></named-content>
                    </td><td rowspan="1" colspan="1">905,0</td><td rowspan="1" colspan="1">-0,60</td><td rowspan="1" colspan="1"/><td rowspan="1" colspan="1"/></tr><tr><td rowspan="1" colspan="1">BioIce 2136</td><td rowspan="1" colspan="1">BioIce</td><td rowspan="1" colspan="1"/><td rowspan="1" colspan="2">
                      <named-content xmlns:xlink="http://www.w3.org/1999/xlink" content-type="dwc:verbatimCoordinates" xlink:type="simple"><named-content content-type="geo-json" specific-use="{&#34;type&#34;:&#34;Point&#34;,&#34;coordinates&#34;:[-18.953000,66.726000]}" id="NCID0EPFAE" xlink:type="simple">66,726, -18,953</named-content></named-content>
                    </td><td rowspan="1" colspan="1">417,0</td><td rowspan="1" colspan="1">0,60</td><td rowspan="1" colspan="1"/><td rowspan="1" colspan="1"/></tr><tr><td rowspan="1" colspan="1">BioIce 2149</td><td rowspan="1" colspan="1">BioIce</td><td rowspan="1" colspan="1"/><td rowspan="1" colspan="2">
                      <named-content xmlns:xlink="http://www.w3.org/1999/xlink" content-type="dwc:verbatimCoordinates" xlink:type="simple"><named-content content-type="geo-json" specific-use="{&#34;type&#34;:&#34;Point&#34;,&#34;coordinates&#34;:[-20.086000,66.749000]}" id="NCID0ERGAE" xlink:type="simple">66,749, -20,086</named-content></named-content>
                    </td><td rowspan="1" colspan="1">293,0</td><td rowspan="1" colspan="1">3,00</td><td rowspan="1" colspan="1"/><td rowspan="1" colspan="1"/></tr><tr><td rowspan="1" colspan="1">BioIce 2318</td><td rowspan="1" colspan="1">BioIce</td><td rowspan="1" colspan="1">
                      IINH37886 (wet), IINH37916 (slide)</td><td rowspan="1" colspan="2">
                      <named-content xmlns:xlink="http://www.w3.org/1999/xlink" content-type="dwc:verbatimCoordinates" xlink:type="simple"><named-content content-type="geo-json" specific-use="{&#34;type&#34;:&#34;Point&#34;,&#34;coordinates&#34;:[-9.030000,64.070000]}" id="NCID0EYHAE" xlink:type="simple">64,070, -9,030</named-content></named-content>
                    </td><td rowspan="1" colspan="1">996,0</td><td rowspan="1" colspan="1"/><td rowspan="1" colspan="1"/><td rowspan="1" colspan="1"/></tr><tr><td rowspan="1" colspan="1">BioIce 2325</td><td rowspan="1" colspan="1">BioIce</td><td rowspan="1" colspan="1"/><td rowspan="1" colspan="2">
                      <named-content xmlns:xlink="http://www.w3.org/1999/xlink" content-type="dwc:verbatimCoordinates" xlink:type="simple"><named-content content-type="geo-json" specific-use="{&#34;type&#34;:&#34;Point&#34;,&#34;coordinates&#34;:[-10.183000,63.750000]}" id="NCID0E1IAE" xlink:type="simple">63,750, -10,183</named-content></named-content>
                    </td><td rowspan="1" colspan="1">555,0</td><td rowspan="1" colspan="1"/><td rowspan="1" colspan="1"/><td rowspan="1" colspan="1"/></tr><tr><td rowspan="1" colspan="1">BioIce 2367</td><td rowspan="1" colspan="1">BioIce</td><td rowspan="1" colspan="1">IINH37888, IINH37914*, IINH37915*</td><td rowspan="1" colspan="2">
                      <named-content xmlns:xlink="http://www.w3.org/1999/xlink" content-type="dwc:verbatimCoordinates" xlink:type="simple"><named-content content-type="geo-json" specific-use="{&#34;type&#34;:&#34;Point&#34;,&#34;coordinates&#34;:[-9.430000,64.380000]}" id="NCID0E3JAE" xlink:type="simple">64,380, -9,430</named-content></named-content>
                    </td><td rowspan="1" colspan="1">719,0</td><td rowspan="1" colspan="1"/><td rowspan="1" colspan="1"/><td rowspan="1" colspan="1">Paratype (slides)</td></tr><tr><td rowspan="1" colspan="1">3-1</td><td rowspan="1" colspan="1">Akvaplan NIVA Faroe project</td><td rowspan="1" colspan="1"/><td rowspan="1" colspan="2">
                      <named-content xmlns:xlink="http://www.w3.org/1999/xlink" content-type="dwc:verbatimCoordinates" xlink:type="simple"><named-content content-type="geo-json" specific-use="{&#34;type&#34;:&#34;Point&#34;,&#34;coordinates&#34;:[-5.167000,60.348000]}" id="NCID0E5KAE" xlink:type="simple">60,348, -5,167</named-content></named-content>
                    </td><td rowspan="1" colspan="1">1088,0</td><td rowspan="1" colspan="1"/><td rowspan="1" colspan="1"/><td rowspan="1" colspan="1"/></tr><tr><td rowspan="1" colspan="1">8-1</td><td rowspan="1" colspan="1">Akvaplan NIVA Faroe project</td><td rowspan="1" colspan="1"/><td rowspan="1" colspan="2">
                      <named-content xmlns:xlink="http://www.w3.org/1999/xlink" content-type="dwc:verbatimCoordinates" xlink:type="simple"><named-content content-type="geo-json" specific-use="{&#34;type&#34;:&#34;Point&#34;,&#34;coordinates&#34;:[-5.309000,60.591000]}" id="NCID0EAMAE" xlink:type="simple">60,591, -5,309</named-content></named-content>
                    </td><td rowspan="1" colspan="1">825,0</td><td rowspan="1" colspan="1"/><td rowspan="1" colspan="1"/><td rowspan="1" colspan="1"/></tr><tr><td rowspan="1" colspan="1">9-1</td><td rowspan="1" colspan="1">Akvaplan NIVA Faroe project</td><td rowspan="1" colspan="1"/><td rowspan="1" colspan="2">
                      <named-content xmlns:xlink="http://www.w3.org/1999/xlink" content-type="dwc:verbatimCoordinates" xlink:type="simple"><named-content content-type="geo-json" specific-use="{&#34;type&#34;:&#34;Point&#34;,&#34;coordinates&#34;:[-5.206000,60.538000]}" id="NCID0ECNAE" xlink:type="simple">60,538, -5,206</named-content></named-content>
                    </td><td rowspan="1" colspan="1">921,0</td><td rowspan="1" colspan="1"/><td rowspan="1" colspan="1"/><td rowspan="1" colspan="1"/></tr><tr><td rowspan="1" colspan="1">13-2</td><td rowspan="1" colspan="1">Akvaplan NIVA Faroe project</td><td rowspan="1" colspan="1"/><td rowspan="1" colspan="2">
                      <named-content xmlns:xlink="http://www.w3.org/1999/xlink" content-type="dwc:verbatimCoordinates" xlink:type="simple"><named-content content-type="geo-json" specific-use="{&#34;type&#34;:&#34;Point&#34;,&#34;coordinates&#34;:[-4.932000,60.483000]}" id="NCID0EEOAE" xlink:type="simple">60,483, -4,932</named-content></named-content>
                    </td><td rowspan="1" colspan="1">1022,0</td><td rowspan="1" colspan="1"/><td rowspan="1" colspan="1"/><td rowspan="1" colspan="1"/></tr><tr><td rowspan="1" colspan="1">15-1</td><td rowspan="1" colspan="1">Akvaplan NIVA Faroe project</td><td rowspan="1" colspan="1"/><td rowspan="1" colspan="2">
                      <named-content xmlns:xlink="http://www.w3.org/1999/xlink" content-type="dwc:verbatimCoordinates" xlink:type="simple"><named-content content-type="geo-json" specific-use="{&#34;type&#34;:&#34;Point&#34;,&#34;coordinates&#34;:[-4.937000,60.553000]}" id="NCID0EGPAE" xlink:type="simple">60,553, -4,937</named-content></named-content>
                    </td><td rowspan="1" colspan="1">1055,0</td><td rowspan="1" colspan="1"/><td rowspan="1" colspan="1"/><td rowspan="1" colspan="1"/></tr><tr><td rowspan="1" colspan="1">15-3</td><td rowspan="1" colspan="1">Akvaplan NIVA Faroe project</td><td rowspan="1" colspan="1"/><td rowspan="1" colspan="2">
                      <named-content xmlns:xlink="http://www.w3.org/1999/xlink" content-type="dwc:verbatimCoordinates" xlink:type="simple"><named-content content-type="geo-json" specific-use="{&#34;type&#34;:&#34;Point&#34;,&#34;coordinates&#34;:[-4.937000,60.553000]}" id="NCID0EIQAE" xlink:type="simple">60,553, -4,937</named-content></named-content>
                    </td><td rowspan="1" colspan="1">1055,0</td><td rowspan="1" colspan="1"/><td rowspan="1" colspan="1"/><td rowspan="1" colspan="1"/></tr><tr><td rowspan="1" colspan="1">81 03211</td><td rowspan="1" colspan="1">Tromsø Museum Collection tours</td><td rowspan="1" colspan="1">
                      <abbrev xmlns:xlink="http://www.w3.org/1999/xlink" xlink:title="Natural Collections University of Tromsø, Tromsø, Norway" id="ABBRID0EERAE" xlink:type="simple">TSZCr</abbrev> 15516</td><td rowspan="1" colspan="2">
                      <named-content xmlns:xlink="http://www.w3.org/1999/xlink" content-type="dwc:verbatimCoordinates" xlink:type="simple"><named-content content-type="geo-json" specific-use="{&#34;type&#34;:&#34;Point&#34;,&#34;coordinates&#34;:[4.817000,63.167000]}" id="NCID0EPRAE" xlink:type="simple">63,167, 4,817</named-content></named-content>
                    </td><td rowspan="1" colspan="1">860,0</td><td rowspan="1" colspan="1"/><td rowspan="1" colspan="1"/><td rowspan="1" colspan="1"/></tr><tr><td rowspan="1" colspan="1">14968</td><td rowspan="1" colspan="1">Tromsø Museum Collection tours</td><td rowspan="1" colspan="1">
                      <abbrev xmlns:xlink="http://www.w3.org/1999/xlink" xlink:title="Natural Collections University of Tromsø, Tromsø, Norway" id="ABBRID0ELSAE" xlink:type="simple">TSZCr</abbrev> 14968</td><td rowspan="1" colspan="2">
                      <named-content xmlns:xlink="http://www.w3.org/1999/xlink" content-type="dwc:verbatimCoordinates" xlink:type="simple"><named-content content-type="geo-json" specific-use="{&#34;type&#34;:&#34;Point&#34;,&#34;coordinates&#34;:[15.383000,70.850000]}" id="NCID0EWSAE" xlink:type="simple">70,850, 15,383</named-content></named-content>
                    </td><td rowspan="1" colspan="1">2100,0</td><td rowspan="1" colspan="1"/><td rowspan="1" colspan="1"/><td rowspan="1" colspan="1"/></tr><tr><td rowspan="1" colspan="1">JM 369-05</td><td rowspan="1" colspan="1">UNIS AB321-2005</td><td rowspan="1" colspan="1">
                      <abbrev xmlns:xlink="http://www.w3.org/1999/xlink" xlink:title="Natural Collections University of Tromsø, Tromsø, Norway" id="ABBRID0ESTAE" xlink:type="simple">TSZCr</abbrev> 14338*</td><td rowspan="1" colspan="2">
                      <named-content xmlns:xlink="http://www.w3.org/1999/xlink" content-type="dwc:verbatimCoordinates" xlink:type="simple"><named-content content-type="geo-json" specific-use="{&#34;type&#34;:&#34;Point&#34;,&#34;coordinates&#34;:[10.578000,80.531000]}" id="NCID0E4TAE" xlink:type="simple">80,531, 10,578</named-content></named-content>
                    </td><td rowspan="1" colspan="1">819,0</td><td rowspan="1" colspan="1"/><td rowspan="1" colspan="1"/><td rowspan="1" colspan="1">Paratypes (wet)</td></tr><tr><td rowspan="1" colspan="1">R405 RP59</td><td rowspan="1" colspan="1">Mareano</td><td rowspan="1" colspan="1">ZMBN_111537</td><td rowspan="1" colspan="2">
                      <named-content xmlns:xlink="http://www.w3.org/1999/xlink" content-type="dwc:verbatimCoordinates" xlink:type="simple"><named-content content-type="geo-json" specific-use="{&#34;type&#34;:&#34;Point&#34;,&#34;coordinates&#34;:[15.346000,72.140000]}" id="NCID0E6UAE" xlink:type="simple">72,140, 15,346</named-content></named-content>
                    </td><td rowspan="1" colspan="1">902,4</td><td rowspan="1" colspan="1">-0,41</td><td rowspan="1" colspan="1"><ext-link xmlns:xlink="http://www.w3.org/1999/xlink" ext-link-type="uri" xlink:href="http://www.boldsystems.org/index.php/Public_RecordView?processid=AMPNB487-17" xlink:type="simple">AMPNB487-17</ext-link></td><td rowspan="1" colspan="1"/></tr><tr><td rowspan="1" colspan="1">R479 RP156</td><td rowspan="1" colspan="1">Mareano</td><td rowspan="1" colspan="1"/><td rowspan="1" colspan="2">
                      <named-content xmlns:xlink="http://www.w3.org/1999/xlink" content-type="dwc:verbatimCoordinates" xlink:type="simple"><named-content content-type="geo-json" specific-use="{&#34;type&#34;:&#34;Point&#34;,&#34;coordinates&#34;:[10.301000,68.653000]}" id="NCID0EBWAE" xlink:type="simple">68,653, 10,301</named-content></named-content>
                    </td><td rowspan="1" colspan="1">2744,2</td><td rowspan="1" colspan="1">-0,82</td><td rowspan="1" colspan="1"/><td rowspan="1" colspan="1"/></tr><tr><td rowspan="1" colspan="1">R573 RP28</td><td rowspan="1" colspan="1">Mareano</td><td rowspan="1" colspan="1"/><td rowspan="1" colspan="2">
                      <named-content xmlns:xlink="http://www.w3.org/1999/xlink" content-type="dwc:verbatimCoordinates" xlink:type="simple"><named-content content-type="geo-json" specific-use="{&#34;type&#34;:&#34;Point&#34;,&#34;coordinates&#34;:[16.933000,70.872000]}" id="NCID0EDXAE" xlink:type="simple">70,872, 16,933</named-content></named-content>
                    </td><td rowspan="1" colspan="1">916,5</td><td rowspan="1" colspan="1">-0,64</td><td rowspan="1" colspan="1"/><td rowspan="1" colspan="1"/></tr><tr><td rowspan="1" colspan="1">R642 RP104</td><td rowspan="1" colspan="1">Mareano</td><td rowspan="1" colspan="1">ZMBN_104532</td><td rowspan="1" colspan="2">
                      <named-content xmlns:xlink="http://www.w3.org/1999/xlink" content-type="dwc:verbatimCoordinates" xlink:type="simple"><named-content content-type="geo-json" specific-use="{&#34;type&#34;:&#34;Point&#34;,&#34;coordinates&#34;:[9.243000,68.241000]}" id="NCID0EFYAE" xlink:type="simple">68,241, 9,243</named-content></named-content>
                    </td><td rowspan="1" colspan="1">2346,6</td><td rowspan="1" colspan="1">-0,84</td><td rowspan="1" colspan="1"><ext-link xmlns:xlink="http://www.w3.org/1999/xlink" ext-link-type="uri" xlink:href="http://www.boldsystems.org/index.php/Public_RecordView?processid=AMPNB354-15" xlink:type="simple">AMPNB354-15</ext-link></td><td rowspan="1" colspan="1"/></tr><tr><td rowspan="1" colspan="1">R653 RP108</td><td rowspan="1" colspan="1">Mareano</td><td rowspan="1" colspan="1"/><td rowspan="1" colspan="2">
                      <named-content xmlns:xlink="http://www.w3.org/1999/xlink" content-type="dwc:verbatimCoordinates" xlink:type="simple"><named-content content-type="geo-json" specific-use="{&#34;type&#34;:&#34;Point&#34;,&#34;coordinates&#34;:[8.392000,67.608000]}" id="NCID0EHZAE" xlink:type="simple">67,608, 8,392</named-content></named-content>
                    </td><td rowspan="1" colspan="1">1750,7</td><td rowspan="1" colspan="1">-0,84</td><td rowspan="1" colspan="1"/><td rowspan="1" colspan="1"/></tr><tr><td rowspan="1" colspan="1">R671 RP111</td><td rowspan="1" colspan="1">Mareano</td><td rowspan="1" colspan="1">ZMBN_104531</td><td rowspan="1" colspan="2">
                      <named-content xmlns:xlink="http://www.w3.org/1999/xlink" content-type="dwc:verbatimCoordinates" xlink:type="simple"><named-content content-type="geo-json" specific-use="{&#34;type&#34;:&#34;Point&#34;,&#34;coordinates&#34;:[9.875000,67.891000]}" id="NCID0EJ1AE" xlink:type="simple">67,891, 9,875</named-content></named-content>
                    </td><td rowspan="1" colspan="1">777,2</td><td rowspan="1" colspan="1">-0,52</td><td rowspan="1" colspan="1"><ext-link xmlns:xlink="http://www.w3.org/1999/xlink" ext-link-type="uri" xlink:href="http://www.boldsystems.org/index.php/Public_RecordView?processid=AMPNB353-15" xlink:type="simple">AMPNB353-15</ext-link></td><td rowspan="1" colspan="1"/></tr><tr><td rowspan="1" colspan="1">R1180 RP86</td><td rowspan="1" colspan="1">Mareano</td><td rowspan="1" colspan="1"/><td rowspan="1" colspan="2">
                      <named-content xmlns:xlink="http://www.w3.org/1999/xlink" content-type="dwc:verbatimCoordinates" xlink:type="simple"><named-content content-type="geo-json" specific-use="{&#34;type&#34;:&#34;Point&#34;,&#34;coordinates&#34;:[32.992000,71.609000]}" id="NCID0EL2AE" xlink:type="simple">71,609, 32,992</named-content></named-content>
                    </td><td rowspan="1" colspan="1">304,9</td><td rowspan="1" colspan="1">2,84</td><td rowspan="1" colspan="1"/><td rowspan="1" colspan="1"/></tr><tr><td rowspan="27" colspan="1">
                      <italic><tp:taxon-name><tp:taxon-name-part taxon-name-part-type="genus" reg="Amphilochus">Amphilochus</tp:taxon-name-part> <tp:taxon-name-part taxon-name-part-type="species" reg="anoculus">anoculus</tp:taxon-name-part></tp:taxon-name></italic> sp. n.</td><td rowspan="1" colspan="1">R1200 RP90</td><td rowspan="1" colspan="1">Mareano</td><td rowspan="1" colspan="1"/><td rowspan="1" colspan="2">
                      <named-content xmlns:xlink="http://www.w3.org/1999/xlink" content-type="dwc:verbatimCoordinates" xlink:type="simple"><named-content content-type="geo-json" specific-use="{&#34;type&#34;:&#34;Point&#34;,&#34;coordinates&#34;:[32.507000,70.854000]}" id="NCID0E33AE" xlink:type="simple">70,854, 32,507</named-content></named-content>
                    </td><td rowspan="1" colspan="1">248,9</td><td rowspan="1" colspan="1">3,74</td><td rowspan="1" colspan="1"/><td rowspan="1" colspan="1"/></tr><tr><td rowspan="1" colspan="1">R1225 RP112</td><td rowspan="1" colspan="1">Mareano</td><td rowspan="1" colspan="1">ZMBN121953 *</td><td rowspan="1" colspan="2">
                      <named-content xmlns:xlink="http://www.w3.org/1999/xlink" content-type="dwc:verbatimCoordinates" xlink:type="simple"><named-content content-type="geo-json" specific-use="{&#34;type&#34;:&#34;Point&#34;,&#34;coordinates&#34;:[31.734000,70.475000]}" id="NCID0E54AE" xlink:type="simple">70,475, 31,734</named-content></named-content>
                    </td><td rowspan="1" colspan="1">401,4</td><td rowspan="1" colspan="1">5,45</td><td rowspan="1" colspan="1"/><td rowspan="1" colspan="1">Paratype (slide)</td></tr><tr><td rowspan="1" colspan="1">R1225 RP112</td><td rowspan="1" colspan="1">Mareano</td><td rowspan="1" colspan="1">ZMBN121959, ZMBN121960</td><td rowspan="1" colspan="2">
                      <named-content xmlns:xlink="http://www.w3.org/1999/xlink" content-type="dwc:verbatimCoordinates" xlink:type="simple"><named-content content-type="geo-json" specific-use="{&#34;type&#34;:&#34;Point&#34;,&#34;coordinates&#34;:[31.734000,70.475000]}" id="NCID0EA6AE" xlink:type="simple">70,475, 31,734</named-content></named-content>
                    </td><td rowspan="1" colspan="1">401,4</td><td rowspan="1" colspan="1">5,45</td><td rowspan="1" colspan="1"/><td rowspan="1" colspan="1">slides</td></tr><tr><td rowspan="1" colspan="1">IceAGE 1010</td><td rowspan="1" colspan="1">IceAGE</td><td rowspan="1" colspan="1">
                      <abbrev xmlns:xlink="http://www.w3.org/1999/xlink" xlink:title="Zoological Museum University of Hamburg" id="ABBRID0E36AE" xlink:type="simple">ZMH</abbrev> K-47220</td><td rowspan="1" colspan="2">
                      <named-content xmlns:xlink="http://www.w3.org/1999/xlink" content-type="dwc:verbatimCoordinates" xlink:type="simple"><named-content content-type="geo-json" specific-use="{&#34;type&#34;:&#34;Point&#34;,&#34;coordinates&#34;:[-20.395000,62.552000]}" id="NCID0EIAAG" xlink:type="simple">62,552, -20,395</named-content></named-content>
                    </td><td rowspan="1" colspan="1">1384,8</td><td rowspan="1" colspan="1"/><td rowspan="1" colspan="1"/><td rowspan="1" colspan="1"/></tr><tr><td rowspan="1" colspan="1">IceAGE 1010</td><td rowspan="1" colspan="1">IceAGE</td><td rowspan="1" colspan="1">
                      <abbrev xmlns:xlink="http://www.w3.org/1999/xlink" xlink:title="Zoological Museum University of Hamburg" id="ABBRID0EEBAG" xlink:type="simple">ZMH</abbrev> K-47221</td><td rowspan="1" colspan="2">
                      <named-content xmlns:xlink="http://www.w3.org/1999/xlink" content-type="dwc:verbatimCoordinates" xlink:type="simple"><named-content content-type="geo-json" specific-use="{&#34;type&#34;:&#34;Point&#34;,&#34;coordinates&#34;:[-20.395000,62.552000]}" id="NCID0EPBAG" xlink:type="simple">62,552, -20,395</named-content></named-content>
                    </td><td rowspan="1" colspan="1">1384,8</td><td rowspan="1" colspan="1"/><td rowspan="1" colspan="1"/><td rowspan="1" colspan="1"/></tr><tr><td rowspan="1" colspan="1">IceAGE 1054</td><td rowspan="1" colspan="1">IceAGE</td><td rowspan="1" colspan="1">
                      <abbrev xmlns:xlink="http://www.w3.org/1999/xlink" xlink:title="Zoological Museum University of Hamburg" id="ABBRID0ELCAG" xlink:type="simple">ZMH</abbrev> K-47222</td><td rowspan="1" colspan="2">
                      <named-content xmlns:xlink="http://www.w3.org/1999/xlink" content-type="dwc:verbatimCoordinates" xlink:type="simple"><named-content content-type="geo-json" specific-use="{&#34;type&#34;:&#34;Point&#34;,&#34;coordinates&#34;:[-31.377000,61.603000]}" id="NCID0EWCAG" xlink:type="simple">61,603, -31,377</named-content></named-content>
                    </td><td rowspan="1" colspan="1">2537,3</td><td rowspan="1" colspan="1"/><td rowspan="1" colspan="1"/><td rowspan="1" colspan="1"/></tr><tr><td rowspan="1" colspan="1">IceAGE 880</td><td rowspan="1" colspan="1">IceAGE</td><td rowspan="1" colspan="1">ZMBN121954</td><td rowspan="1" colspan="2">
                      <named-content xmlns:xlink="http://www.w3.org/1999/xlink" content-type="dwc:verbatimCoordinates" xlink:type="simple"><named-content content-type="geo-json" specific-use="{&#34;type&#34;:&#34;Point&#34;,&#34;coordinates&#34;:[-8.157000,63.389000]}" id="NCID0EYDAG" xlink:type="simple">63,389, -8,157</named-content></named-content>
                    </td><td rowspan="1" colspan="1">686,0</td><td rowspan="1" colspan="1"/><td rowspan="1" colspan="1"/><td rowspan="1" colspan="1"/></tr><tr><td rowspan="1" colspan="1">IceAGE 880</td><td rowspan="1" colspan="1">IceAGE</td><td rowspan="1" colspan="1">
                      <abbrev xmlns:xlink="http://www.w3.org/1999/xlink" xlink:title="Zoological Museum University of Hamburg" id="ABBRID0EUEAG" xlink:type="simple">ZMH</abbrev> K-47223</td><td rowspan="1" colspan="2">
                      <named-content xmlns:xlink="http://www.w3.org/1999/xlink" content-type="dwc:verbatimCoordinates" xlink:type="simple"><named-content content-type="geo-json" specific-use="{&#34;type&#34;:&#34;Point&#34;,&#34;coordinates&#34;:[-8.157000,63.389000]}" id="NCID0E6EAG" xlink:type="simple">63,389, -8,157</named-content></named-content>
                    </td><td rowspan="1" colspan="1">686,0</td><td rowspan="1" colspan="1"/><td rowspan="1" colspan="1"><ext-link xmlns:xlink="http://www.w3.org/1999/xlink" ext-link-type="uri" xlink:href="http://www.boldsystems.org/index.php/Public_RecordView?processid=AMPIV181-17" xlink:type="simple">AMPIV181-17</ext-link></td><td rowspan="1" colspan="1"/></tr><tr><td rowspan="1" colspan="1">IceAGE 1010</td><td rowspan="1" colspan="1">IceAGE</td><td rowspan="1" colspan="1">ZMBN121955</td><td rowspan="1" colspan="2">
                      <named-content xmlns:xlink="http://www.w3.org/1999/xlink" content-type="dwc:verbatimCoordinates" xlink:type="simple"><named-content content-type="geo-json" specific-use="{&#34;type&#34;:&#34;Point&#34;,&#34;coordinates&#34;:[-20.395000,62.552000]}" id="NCID0EBGAG" xlink:type="simple">62,552, -20,395</named-content></named-content>
                    </td><td rowspan="1" colspan="1">1384,8</td><td rowspan="1" colspan="1"/><td rowspan="1" colspan="1"/><td rowspan="1" colspan="1"/></tr><tr><td rowspan="1" colspan="1">IceAGE 1010</td><td rowspan="1" colspan="1">IceAGE</td><td rowspan="1" colspan="1">
                      <abbrev xmlns:xlink="http://www.w3.org/1999/xlink" xlink:title="Zoological Museum University of Hamburg" id="ABBRID0E4GAG" xlink:type="simple">ZMH</abbrev> K-47224</td><td rowspan="1" colspan="2">
                      <named-content xmlns:xlink="http://www.w3.org/1999/xlink" content-type="dwc:verbatimCoordinates" xlink:type="simple"><named-content content-type="geo-json" specific-use="{&#34;type&#34;:&#34;Point&#34;,&#34;coordinates&#34;:[-20.395000,62.552000]}" id="NCID0EIHAG" xlink:type="simple">62,552, -20,395</named-content></named-content>
                    </td><td rowspan="1" colspan="1">1384,8</td><td rowspan="1" colspan="1"/><td rowspan="1" colspan="1"><ext-link xmlns:xlink="http://www.w3.org/1999/xlink" ext-link-type="uri" xlink:href="http://www.boldsystems.org/index.php/Public_RecordView?processid=AMPIV188-17" xlink:type="simple">AMPIV188-17</ext-link></td><td rowspan="1" colspan="1"/></tr><tr><td rowspan="1" colspan="1">IceAGE 1057</td><td rowspan="1" colspan="1">IceAGE</td><td rowspan="1" colspan="1">
                      <abbrev xmlns:xlink="http://www.w3.org/1999/xlink" xlink:title="Zoological Museum University of Hamburg" id="ABBRID0EEIAG" xlink:type="simple">ZMH</abbrev> K-47225*</td><td rowspan="1" colspan="2">
                      <named-content xmlns:xlink="http://www.w3.org/1999/xlink" content-type="dwc:verbatimCoordinates" xlink:type="simple"><named-content content-type="geo-json" specific-use="{&#34;type&#34;:&#34;Point&#34;,&#34;coordinates&#34;:[-31.356000,61.642000]}" id="NCID0EPIAG" xlink:type="simple">61,642, -31,356</named-content></named-content>
                    </td><td rowspan="1" colspan="1">2504,7</td><td rowspan="1" colspan="1"/><td rowspan="1" colspan="1"/><td rowspan="1" colspan="1">Holotype (slide)</td></tr><tr><td rowspan="1" colspan="1">IceAGE 1168</td><td rowspan="1" colspan="1">IceAGE</td><td rowspan="1" colspan="1">
                      <abbrev xmlns:xlink="http://www.w3.org/1999/xlink" xlink:title="Zoological Museum University of Hamburg" id="ABBRID0ELJAG" xlink:type="simple">ZMH</abbrev> K-47226</td><td rowspan="1" colspan="2">
                      <named-content xmlns:xlink="http://www.w3.org/1999/xlink" content-type="dwc:verbatimCoordinates" xlink:type="simple"><named-content content-type="geo-json" specific-use="{&#34;type&#34;:&#34;Point&#34;,&#34;coordinates&#34;:[-7.001000,67.606000]}" id="NCID0EWJAG" xlink:type="simple">67,606, -7,001</named-content></named-content>
                    </td><td rowspan="1" colspan="1">2372,6</td><td rowspan="1" colspan="1"/><td rowspan="1" colspan="1"/><td rowspan="1" colspan="1"/></tr><tr><td rowspan="1" colspan="1">IceAGE 1123</td><td rowspan="1" colspan="1">IceAGE</td><td rowspan="1" colspan="1">
                      <abbrev xmlns:xlink="http://www.w3.org/1999/xlink" xlink:title="Zoological Museum University of Hamburg" id="ABBRID0ESKAG" xlink:type="simple">ZMH</abbrev> K-47227</td><td rowspan="1" colspan="2">
                      <named-content xmlns:xlink="http://www.w3.org/1999/xlink" content-type="dwc:verbatimCoordinates" xlink:type="simple"><named-content content-type="geo-json" specific-use="{&#34;type&#34;:&#34;Point&#34;,&#34;coordinates&#34;:[-26.208000,67.214000]}" id="NCID0E4KAG" xlink:type="simple">67,214, -26,208</named-content></named-content>
                    </td><td rowspan="1" colspan="1">716,5</td><td rowspan="1" colspan="1"/><td rowspan="1" colspan="1"/><td rowspan="1" colspan="1"/></tr><tr><td rowspan="1" colspan="1">IceAGE 1172</td><td rowspan="1" colspan="1">IceAGE</td><td rowspan="1" colspan="1">
                      <abbrev xmlns:xlink="http://www.w3.org/1999/xlink" xlink:title="Zoological Museum University of Hamburg" id="ABBRID0EZLAG" xlink:type="simple">ZMH</abbrev> K-47228</td><td rowspan="1" colspan="2">
                      <named-content xmlns:xlink="http://www.w3.org/1999/xlink" content-type="dwc:verbatimCoordinates" xlink:type="simple"><named-content content-type="geo-json" specific-use="{&#34;type&#34;:&#34;Point&#34;,&#34;coordinates&#34;:[-6.935000,67.578000]}" id="NCID0EEMAG" xlink:type="simple">67,578, -6,935</named-content></named-content>
                    </td><td rowspan="1" colspan="1">2422,4</td><td rowspan="1" colspan="1"/><td rowspan="1" colspan="1"/><td rowspan="1" colspan="1"/></tr><tr><td rowspan="1" colspan="1">IceAGE 1181</td><td rowspan="1" colspan="1">IceAGE</td><td rowspan="1" colspan="1">ZMBN121956</td><td rowspan="1" colspan="2">
                      <named-content xmlns:xlink="http://www.w3.org/1999/xlink" content-type="dwc:verbatimCoordinates" xlink:type="simple"><named-content content-type="geo-json" specific-use="{&#34;type&#34;:&#34;Point&#34;,&#34;coordinates&#34;:[-12.227000,67.658000]}" id="NCID0EGNAG" xlink:type="simple">67,658, -12,227</named-content></named-content>
                    </td><td rowspan="1" colspan="1">1827,0</td><td rowspan="1" colspan="1"/><td rowspan="1" colspan="1"/><td rowspan="1" colspan="1"/></tr><tr><td rowspan="1" colspan="1">IceAGE 1119</td><td rowspan="1" colspan="1">IceAGE</td><td rowspan="1" colspan="1">ZMBN121957</td><td rowspan="1" colspan="2">
                      <named-content xmlns:xlink="http://www.w3.org/1999/xlink" content-type="dwc:verbatimCoordinates" xlink:type="simple"><named-content content-type="geo-json" specific-use="{&#34;type&#34;:&#34;Point&#34;,&#34;coordinates&#34;:[-26.242000,67.214000]}" id="NCID0EIOAG" xlink:type="simple">67,214, -26,242</named-content></named-content>
                    </td><td rowspan="1" colspan="1">696,9</td><td rowspan="1" colspan="1"/><td rowspan="1" colspan="1"/><td rowspan="1" colspan="1"/></tr><tr><td rowspan="1" colspan="1">IceAGE 871</td><td rowspan="1" colspan="1">IceAGE</td><td rowspan="1" colspan="1">ZMBN121958</td><td rowspan="1" colspan="2">
                      <named-content xmlns:xlink="http://www.w3.org/1999/xlink" content-type="dwc:verbatimCoordinates" xlink:type="simple"><named-content content-type="geo-json" specific-use="{&#34;type&#34;:&#34;Point&#34;,&#34;coordinates&#34;:[-0.946000,62.737000]}" id="NCID0EKPAG" xlink:type="simple">62,737, -0,946</named-content></named-content>
                    </td><td rowspan="1" colspan="1">1577,4</td><td rowspan="1" colspan="1"/><td rowspan="1" colspan="1"/><td rowspan="1" colspan="1"/></tr><tr><td rowspan="1" colspan="1">IceAGE 1168</td><td rowspan="1" colspan="1">IceAGE</td><td rowspan="1" colspan="1">
                      <abbrev xmlns:xlink="http://www.w3.org/1999/xlink" xlink:title="Zoological Museum University of Hamburg" id="ABBRID0EGQAG" xlink:type="simple">ZMH</abbrev> K-47229</td><td rowspan="1" colspan="2">
                      <named-content xmlns:xlink="http://www.w3.org/1999/xlink" content-type="dwc:verbatimCoordinates" xlink:type="simple"><named-content content-type="geo-json" specific-use="{&#34;type&#34;:&#34;Point&#34;,&#34;coordinates&#34;:[-7.001000,67.606000]}" id="NCID0ERQAG" xlink:type="simple">67,606, -7,001</named-content></named-content>
                    </td><td rowspan="1" colspan="1">2372,6</td><td rowspan="1" colspan="1"/><td rowspan="1" colspan="1"/><td rowspan="1" colspan="1"/></tr><tr><td rowspan="1" colspan="1">IceAGE 1123</td><td rowspan="1" colspan="1">IceAGE</td><td rowspan="1" colspan="1">
                      <abbrev xmlns:xlink="http://www.w3.org/1999/xlink" xlink:title="Zoological Museum University of Hamburg" id="ABBRID0ENRAG" xlink:type="simple">ZMH</abbrev> K-47230</td><td rowspan="1" colspan="2">
                      <named-content xmlns:xlink="http://www.w3.org/1999/xlink" content-type="dwc:verbatimCoordinates" xlink:type="simple"><named-content content-type="geo-json" specific-use="{&#34;type&#34;:&#34;Point&#34;,&#34;coordinates&#34;:[-26.208000,67.214000]}" id="NCID0EYRAG" xlink:type="simple">67,214, -26,208</named-content></named-content>
                    </td><td rowspan="1" colspan="1">716,5</td><td rowspan="1" colspan="1"/><td rowspan="1" colspan="1"/><td rowspan="1" colspan="1"/></tr><tr><td rowspan="1" colspan="1">IceAGE 1172</td><td rowspan="1" colspan="1">IceAGE</td><td rowspan="1" colspan="1">
                      <abbrev xmlns:xlink="http://www.w3.org/1999/xlink" xlink:title="Zoological Museum University of Hamburg" id="ABBRID0EUSAG" xlink:type="simple">ZMH</abbrev> K-47231</td><td rowspan="1" colspan="2">
                      <named-content xmlns:xlink="http://www.w3.org/1999/xlink" content-type="dwc:verbatimCoordinates" xlink:type="simple"><named-content content-type="geo-json" specific-use="{&#34;type&#34;:&#34;Point&#34;,&#34;coordinates&#34;:[-6.935000,67.578000]}" id="NCID0E6SAG" xlink:type="simple">67,578, -6,935</named-content></named-content>
                    </td><td rowspan="1" colspan="1">2422,4</td><td rowspan="1" colspan="1"/><td rowspan="1" colspan="1"/><td rowspan="1" colspan="1"/></tr><tr><td rowspan="1" colspan="1">IceAGE 1172</td><td rowspan="1" colspan="1">IceAGE</td><td rowspan="1" colspan="1">
                      <abbrev xmlns:xlink="http://www.w3.org/1999/xlink" xlink:title="Zoological Museum University of Hamburg" id="ABBRID0E2TAG" xlink:type="simple">ZMH</abbrev> K-47232</td><td rowspan="1" colspan="2">
                      <named-content xmlns:xlink="http://www.w3.org/1999/xlink" content-type="dwc:verbatimCoordinates" xlink:type="simple"><named-content content-type="geo-json" specific-use="{&#34;type&#34;:&#34;Point&#34;,&#34;coordinates&#34;:[-6.935000,67.578000]}" id="NCID0EGUAG" xlink:type="simple">67,578, -6,935</named-content></named-content>
                    </td><td rowspan="1" colspan="1">2422,4</td><td rowspan="1" colspan="1"/><td rowspan="1" colspan="1">DNA-voucher: <abbrev xmlns:xlink="http://www.w3.org/1999/xlink" xlink:title="Zoological Museum University of Hamburg" id="ABBRID0EVUAG" xlink:type="simple">ZMH</abbrev> K-47232</td><td rowspan="1" colspan="1"/></tr><tr><td rowspan="1" colspan="1">IceAGE 1054</td><td rowspan="1" colspan="1">IceAGE</td><td rowspan="1" colspan="1">
                      <abbrev xmlns:xlink="http://www.w3.org/1999/xlink" xlink:title="Zoological Museum University of Hamburg" id="ABBRID0EHVAG" xlink:type="simple">ZMH</abbrev> K-47233</td><td rowspan="1" colspan="2">
                      <named-content xmlns:xlink="http://www.w3.org/1999/xlink" content-type="dwc:verbatimCoordinates" xlink:type="simple"><named-content content-type="geo-json" specific-use="{&#34;type&#34;:&#34;Point&#34;,&#34;coordinates&#34;:[-31.377000,61.603000]}" id="NCID0ESVAG" xlink:type="simple">61,603, -31,377</named-content></named-content>
                    </td><td rowspan="1" colspan="1">2537,3</td><td rowspan="1" colspan="1"/><td rowspan="1" colspan="1">DNA-voucher: <abbrev xmlns:xlink="http://www.w3.org/1999/xlink" xlink:title="Zoological Museum University of Hamburg" id="ABBRID0EBWAG" xlink:type="simple">ZMH</abbrev> K-47233</td><td rowspan="1" colspan="1"/></tr><tr><td rowspan="1" colspan="1">IceAGE 1159</td><td rowspan="1" colspan="1">IceAGE</td><td rowspan="1" colspan="1">
                      <abbrev xmlns:xlink="http://www.w3.org/1999/xlink" xlink:title="Zoological Museum University of Hamburg" id="ABBRID0ETWAG" xlink:type="simple">ZMH</abbrev> K-47234</td><td rowspan="1" colspan="2">
                      <named-content xmlns:xlink="http://www.w3.org/1999/xlink" content-type="dwc:verbatimCoordinates" xlink:type="simple"><named-content content-type="geo-json" specific-use="{&#34;type&#34;:&#34;Point&#34;,&#34;coordinates&#34;:[-9.917000,69.111000]}" id="NCID0E5WAG" xlink:type="simple">69,111, -9,917</named-content></named-content>
                    </td><td rowspan="1" colspan="1">2202,8</td><td rowspan="1" colspan="1"/><td rowspan="1" colspan="1"/><td rowspan="1" colspan="1"/></tr><tr><td rowspan="1" colspan="1">IceAGE 868</td><td rowspan="1" colspan="1">IceAGE</td><td rowspan="1" colspan="1">
                      <abbrev xmlns:xlink="http://www.w3.org/1999/xlink" xlink:title="Zoological Museum University of Hamburg" id="ABBRID0E1XAG" xlink:type="simple">ZMH</abbrev> K-47235</td><td rowspan="1" colspan="2">
                      <named-content xmlns:xlink="http://www.w3.org/1999/xlink" content-type="dwc:verbatimCoordinates" xlink:type="simple"><named-content content-type="geo-json" specific-use="{&#34;type&#34;:&#34;Point&#34;,&#34;coordinates&#34;:[0.259000,62.152000]}" id="NCID0EFYAG" xlink:type="simple">62,152, 0,259</named-content></named-content>
                    </td><td rowspan="1" colspan="1">587,4</td><td rowspan="1" colspan="1"/><td rowspan="1" colspan="1"/><td rowspan="1" colspan="1"/></tr><tr><td rowspan="1" colspan="1">IceAGE 1123</td><td rowspan="1" colspan="1">IceAGE</td><td rowspan="1" colspan="1">
                      <abbrev xmlns:xlink="http://www.w3.org/1999/xlink" xlink:title="Zoological Museum University of Hamburg" id="ABBRID0EBZAG" xlink:type="simple">ZMH</abbrev> K-47236</td><td rowspan="1" colspan="2">
                      <named-content xmlns:xlink="http://www.w3.org/1999/xlink" content-type="dwc:verbatimCoordinates" xlink:type="simple"><named-content content-type="geo-json" specific-use="{&#34;type&#34;:&#34;Point&#34;,&#34;coordinates&#34;:[-26.208000,67.214000]}" id="NCID0EMZAG" xlink:type="simple">67,214, -26,208</named-content></named-content>
                    </td><td rowspan="1" colspan="1">716,5</td><td rowspan="1" colspan="1"/><td rowspan="1" colspan="1"/><td rowspan="1" colspan="1"/></tr><tr><td rowspan="1" colspan="1">IceAGE 1010</td><td rowspan="1" colspan="1">IceAGE</td><td rowspan="1" colspan="1">
                      <abbrev xmlns:xlink="http://www.w3.org/1999/xlink" xlink:title="Zoological Museum University of Hamburg" id="ABBRID0EI1AG" xlink:type="simple">ZMH</abbrev> K-47237</td><td rowspan="1" colspan="2">
                      <named-content xmlns:xlink="http://www.w3.org/1999/xlink" content-type="dwc:verbatimCoordinates" xlink:type="simple"><named-content content-type="geo-json" specific-use="{&#34;type&#34;:&#34;Point&#34;,&#34;coordinates&#34;:[-20.395000,62.552000]}" id="NCID0ET1AG" xlink:type="simple">62,552, -20,395</named-content></named-content>
                    </td><td rowspan="1" colspan="1">1384,8</td><td rowspan="1" colspan="1"/><td rowspan="1" colspan="1">DNA-voucher: <abbrev xmlns:xlink="http://www.w3.org/1999/xlink" xlink:title="Zoological Museum University of Hamburg" id="ABBRID0EC2AG" xlink:type="simple">ZMH</abbrev> K-47237</td><td rowspan="1" colspan="1"/></tr><tr><td rowspan="1" colspan="1">IceAGE 1006</td><td rowspan="1" colspan="1">IceAGE</td><td rowspan="1" colspan="1">ZMBN121952*</td><td rowspan="1" colspan="2">
                      <named-content xmlns:xlink="http://www.w3.org/1999/xlink" content-type="dwc:verbatimCoordinates" xlink:type="simple"><named-content content-type="geo-json" specific-use="{&#34;type&#34;:&#34;Point&#34;,&#34;coordinates&#34;:[-20.375000,62.551000]}" id="NCID0E12AG" xlink:type="simple">62,551, -20,375</named-content></named-content>
                    </td><td rowspan="1" colspan="1">1386,8</td><td rowspan="1" colspan="1"/><td rowspan="1" colspan="1"/><td rowspan="1" colspan="1">Paratype (slide)</td></tr><tr><td rowspan="30" colspan="1">
                      <italic><tp:taxon-name><tp:taxon-name-part taxon-name-part-type="genus" reg="Amphilochus">Amphilochus</tp:taxon-name-part> <tp:taxon-name-part taxon-name-part-type="species" reg="manudens">manudens</tp:taxon-name-part></tp:taxon-name></italic> Spence Bate, 1862</td><td rowspan="1" colspan="1">BioIce 2096</td><td rowspan="1" colspan="1">BioIce</td><td rowspan="1" colspan="1"/><td rowspan="1" colspan="2">
                      <named-content xmlns:xlink="http://www.w3.org/1999/xlink" content-type="dwc:verbatimCoordinates" xlink:type="simple"><named-content content-type="geo-json" specific-use="{&#34;type&#34;:&#34;Point&#34;,&#34;coordinates&#34;:[-17.578000,67.018000]}" id="NCID0EL4AG" xlink:type="simple">67,018, -17,578</named-content></named-content>
                    </td><td rowspan="1" colspan="1">300,0</td><td rowspan="1" colspan="1">1,70</td><td rowspan="1" colspan="1"/><td rowspan="1" colspan="1"/></tr><tr><td rowspan="1" colspan="1">BioIce 2207</td><td rowspan="1" colspan="1">BioIce</td><td rowspan="1" colspan="1">IINH37889</td><td rowspan="1" colspan="2">
                      <named-content xmlns:xlink="http://www.w3.org/1999/xlink" content-type="dwc:verbatimCoordinates" xlink:type="simple"><named-content content-type="geo-json" specific-use="{&#34;type&#34;:&#34;Point&#34;,&#34;coordinates&#34;:[-22.596000,67.011000]}" id="NCID0EN5AG" xlink:type="simple">67,011, -22,596</named-content></named-content>
                    </td><td rowspan="1" colspan="1">81,0</td><td rowspan="1" colspan="1">8,30</td><td rowspan="1" colspan="1"/><td rowspan="1" colspan="1"/></tr><tr><td rowspan="1" colspan="1">BioIce 2213</td><td rowspan="1" colspan="1">BioIce</td><td rowspan="1" colspan="1"/><td rowspan="1" colspan="2">
                      <named-content xmlns:xlink="http://www.w3.org/1999/xlink" content-type="dwc:verbatimCoordinates" xlink:type="simple"><named-content content-type="geo-json" specific-use="{&#34;type&#34;:&#34;Point&#34;,&#34;coordinates&#34;:[-23.971000,64.155000]}" id="NCID0EP6AG" xlink:type="simple">64,155, -23,971</named-content></named-content>
                    </td><td rowspan="1" colspan="1">260,0</td><td rowspan="1" colspan="1">7,00</td><td rowspan="1" colspan="1"/><td rowspan="1" colspan="1"/></tr><tr><td rowspan="1" colspan="1">BioIce 2215</td><td rowspan="1" colspan="1">BioIce</td><td rowspan="1" colspan="1">IINH37887</td><td rowspan="1" colspan="2">
                      <named-content xmlns:xlink="http://www.w3.org/1999/xlink" content-type="dwc:verbatimCoordinates" xlink:type="simple"><named-content content-type="geo-json" specific-use="{&#34;type&#34;:&#34;Point&#34;,&#34;coordinates&#34;:[-24.261000,64.157000]}" id="NCID0ERABG" xlink:type="simple">64,157, -24,261</named-content></named-content>
                    </td><td rowspan="1" colspan="1">213,0</td><td rowspan="1" colspan="1">6,90</td><td rowspan="1" colspan="1"/><td rowspan="1" colspan="1"/></tr><tr><td rowspan="1" colspan="1">BioIce 2221</td><td rowspan="1" colspan="1">BioIce</td><td rowspan="1" colspan="1"/><td rowspan="1" colspan="2">
                      <named-content xmlns:xlink="http://www.w3.org/1999/xlink" content-type="dwc:verbatimCoordinates" xlink:type="simple"><named-content content-type="geo-json" specific-use="{&#34;type&#34;:&#34;Point&#34;,&#34;coordinates&#34;:[-25.273000,63.917000]}" id="NCID0ETBBG" xlink:type="simple">63,917, -25,273</named-content></named-content>
                    </td><td rowspan="1" colspan="1">240,0</td><td rowspan="1" colspan="1">6,50</td><td rowspan="1" colspan="1"/><td rowspan="1" colspan="1"/></tr><tr><td rowspan="1" colspan="1">BioIce 2236</td><td rowspan="1" colspan="1">BioIce</td><td rowspan="1" colspan="1"/><td rowspan="1" colspan="2">
                      <named-content xmlns:xlink="http://www.w3.org/1999/xlink" content-type="dwc:verbatimCoordinates" xlink:type="simple"><named-content content-type="geo-json" specific-use="{&#34;type&#34;:&#34;Point&#34;,&#34;coordinates&#34;:[-24.680000,63.450000]}" id="NCID0EVCBG" xlink:type="simple">63,450, -24,680</named-content></named-content>
                    </td><td rowspan="1" colspan="1">293,0</td><td rowspan="1" colspan="1">6,90</td><td rowspan="1" colspan="1"/><td rowspan="1" colspan="1"/></tr><tr><td rowspan="1" colspan="1">BioIce 2237</td><td rowspan="1" colspan="1">BioIce</td><td rowspan="1" colspan="1">IINH37885</td><td rowspan="1" colspan="2">
                      <named-content xmlns:xlink="http://www.w3.org/1999/xlink" content-type="dwc:verbatimCoordinates" xlink:type="simple"><named-content content-type="geo-json" specific-use="{&#34;type&#34;:&#34;Point&#34;,&#34;coordinates&#34;:[-24.408000,63.270000]}" id="NCID0EXDBG" xlink:type="simple">63,270, -24,408</named-content></named-content>
                    </td><td rowspan="1" colspan="1">293,0</td><td rowspan="1" colspan="1">6,90</td><td rowspan="1" colspan="1"/><td rowspan="1" colspan="1"/></tr><tr><td rowspan="1" colspan="1">BioIce 2273</td><td rowspan="1" colspan="1">BioIce</td><td rowspan="1" colspan="1"/><td rowspan="1" colspan="2">
                      <named-content xmlns:xlink="http://www.w3.org/1999/xlink" content-type="dwc:verbatimCoordinates" xlink:type="simple"><named-content content-type="geo-json" specific-use="{&#34;type&#34;:&#34;Point&#34;,&#34;coordinates&#34;:[-24.983000,63.140000]}" id="NCID0EZEBG" xlink:type="simple">63,140, -24,983</named-content></named-content>
                    </td><td rowspan="1" colspan="1">313,0</td><td rowspan="1" colspan="1">7,00</td><td rowspan="1" colspan="1"/><td rowspan="1" colspan="1"/></tr><tr><td rowspan="1" colspan="1">BioIce 2288</td><td rowspan="1" colspan="1">BioIce</td><td rowspan="1" colspan="1"/><td rowspan="1" colspan="2">
                      <named-content xmlns:xlink="http://www.w3.org/1999/xlink" content-type="dwc:verbatimCoordinates" xlink:type="simple"><named-content content-type="geo-json" specific-use="{&#34;type&#34;:&#34;Point&#34;,&#34;coordinates&#34;:[-22.677000,62.387000]}" id="NCID0E2FBG" xlink:type="simple">62,387, -22,677</named-content></named-content>
                    </td><td rowspan="1" colspan="1">1390,0</td><td rowspan="1" colspan="1">3,40</td><td rowspan="1" colspan="1"/><td rowspan="1" colspan="1"/></tr><tr><td rowspan="1" colspan="1">BioIce 2308</td><td rowspan="1" colspan="1">BioIce</td><td rowspan="1" colspan="1"/><td rowspan="1" colspan="2">
                      <named-content xmlns:xlink="http://www.w3.org/1999/xlink" content-type="dwc:verbatimCoordinates" xlink:type="simple"><named-content content-type="geo-json" specific-use="{&#34;type&#34;:&#34;Point&#34;,&#34;coordinates&#34;:[-22.790000,63.250000]}" id="NCID0E4GBG" xlink:type="simple">63,250, -22,790</named-content></named-content>
                    </td><td rowspan="1" colspan="1">263,0</td><td rowspan="1" colspan="1">7,10</td><td rowspan="1" colspan="1"/><td rowspan="1" colspan="1"/></tr><tr><td rowspan="1" colspan="1">BioIce 2314</td><td rowspan="1" colspan="1">BioIce</td><td rowspan="1" colspan="1"/><td rowspan="1" colspan="2">
                      <named-content xmlns:xlink="http://www.w3.org/1999/xlink" content-type="dwc:verbatimCoordinates" xlink:type="simple"><named-content content-type="geo-json" specific-use="{&#34;type&#34;:&#34;Point&#34;,&#34;coordinates&#34;:[-23.058000,63.703000]}" id="NCID0E6HBG" xlink:type="simple">63,703, -23,058</named-content></named-content>
                    </td><td rowspan="1" colspan="1">139,0</td><td rowspan="1" colspan="1">7,60</td><td rowspan="1" colspan="1"/><td rowspan="1" colspan="1"/></tr><tr><td rowspan="1" colspan="1">BioIce 2352</td><td rowspan="1" colspan="1">BioIce</td><td rowspan="1" colspan="1"/><td rowspan="1" colspan="2">
                      <named-content xmlns:xlink="http://www.w3.org/1999/xlink" content-type="dwc:verbatimCoordinates" xlink:type="simple"><named-content content-type="geo-json" specific-use="{&#34;type&#34;:&#34;Point&#34;,&#34;coordinates&#34;:[-11.817000,63.783000]}" id="NCID0EBJBG" xlink:type="simple">63,783, -11,817</named-content></named-content>
                    </td><td rowspan="1" colspan="1">350,0</td><td rowspan="1" colspan="1"/><td rowspan="1" colspan="1"/><td rowspan="1" colspan="1"/></tr><tr><td rowspan="1" colspan="1">BioIce 2358</td><td rowspan="1" colspan="1">BioIce</td><td rowspan="1" colspan="1"/><td rowspan="1" colspan="2">
                      <named-content xmlns:xlink="http://www.w3.org/1999/xlink" content-type="dwc:verbatimCoordinates" xlink:type="simple"><named-content content-type="geo-json" specific-use="{&#34;type&#34;:&#34;Point&#34;,&#34;coordinates&#34;:[-11.533000,63.167000]}" id="NCID0EDKBG" xlink:type="simple">63,167, -11,533</named-content></named-content>
                    </td><td rowspan="1" colspan="1">318,0</td><td rowspan="1" colspan="1"/><td rowspan="1" colspan="1"/><td rowspan="1" colspan="1"/></tr><tr><td rowspan="1" colspan="1">BioIce 2720</td><td rowspan="1" colspan="1">BioIce</td><td rowspan="1" colspan="1"/><td rowspan="1" colspan="2">
                      <named-content xmlns:xlink="http://www.w3.org/1999/xlink" content-type="dwc:verbatimCoordinates" xlink:type="simple"><named-content content-type="geo-json" specific-use="{&#34;type&#34;:&#34;Point&#34;,&#34;coordinates&#34;:[-26.403000,64.430000]}" id="NCID0EFLBG" xlink:type="simple">64,430, -26,403</named-content></named-content>
                    </td><td rowspan="1" colspan="1">304,0</td><td rowspan="1" colspan="1">5,60</td><td rowspan="1" colspan="1"/><td rowspan="1" colspan="1"/></tr><tr><td rowspan="1" colspan="1">R405 RP59</td><td rowspan="1" colspan="1">Mareano</td><td rowspan="1" colspan="1"/><td rowspan="1" colspan="2">
                      <named-content xmlns:xlink="http://www.w3.org/1999/xlink" content-type="dwc:verbatimCoordinates" xlink:type="simple"><named-content content-type="geo-json" specific-use="{&#34;type&#34;:&#34;Point&#34;,&#34;coordinates&#34;:[15.341000,72.137000]}" id="NCID0EHMBG" xlink:type="simple">72,137, 15,341</named-content></named-content>
                    </td><td rowspan="1" colspan="1">899,6</td><td rowspan="1" colspan="1">-0,41</td><td rowspan="1" colspan="1"/><td rowspan="1" colspan="1"/></tr><tr><td rowspan="1" colspan="1">R423 RP69</td><td rowspan="1" colspan="1">Mareano</td><td rowspan="1" colspan="1"/><td rowspan="1" colspan="2">
                      <named-content xmlns:xlink="http://www.w3.org/1999/xlink" content-type="dwc:verbatimCoordinates" xlink:type="simple"><named-content content-type="geo-json" specific-use="{&#34;type&#34;:&#34;Point&#34;,&#34;coordinates&#34;:[17.142000,71.872000]}" id="NCID0EJNBG" xlink:type="simple">71,872, 17,142</named-content></named-content>
                    </td><td rowspan="1" colspan="1">355,3</td><td rowspan="1" colspan="1">5,53</td><td rowspan="1" colspan="1"/><td rowspan="1" colspan="1"/></tr><tr><td rowspan="1" colspan="1">R474 RP154</td><td rowspan="1" colspan="1">Mareano</td><td rowspan="1" colspan="1"/><td rowspan="1" colspan="2">
                      <named-content xmlns:xlink="http://www.w3.org/1999/xlink" content-type="dwc:verbatimCoordinates" xlink:type="simple"><named-content content-type="geo-json" specific-use="{&#34;type&#34;:&#34;Point&#34;,&#34;coordinates&#34;:[18.543000,71.073000]}" id="NCID0ELOBG" xlink:type="simple">71,073, 18,543</named-content></named-content>
                    </td><td rowspan="1" colspan="1">251,0</td><td rowspan="1" colspan="1">7,52</td><td rowspan="1" colspan="1"/><td rowspan="1" colspan="1"/></tr><tr><td rowspan="1" colspan="1">R503 RP51</td><td rowspan="1" colspan="1">Mareano</td><td rowspan="1" colspan="1"/><td rowspan="1" colspan="2">
                      <named-content xmlns:xlink="http://www.w3.org/1999/xlink" content-type="dwc:verbatimCoordinates" xlink:type="simple"><named-content content-type="geo-json" specific-use="{&#34;type&#34;:&#34;Point&#34;,&#34;coordinates&#34;:[25.975000,71.772000]}" id="NCID0ENPBG" xlink:type="simple">71,772, 25,975</named-content></named-content>
                    </td><td rowspan="1" colspan="1">321,1</td><td rowspan="1" colspan="1">4,42</td><td rowspan="1" colspan="1"/><td rowspan="1" colspan="1"/></tr><tr><td rowspan="1" colspan="1">R534 RP60</td><td rowspan="1" colspan="1">Mareano</td><td rowspan="1" colspan="1"/><td rowspan="1" colspan="2">
                      <named-content xmlns:xlink="http://www.w3.org/1999/xlink" content-type="dwc:verbatimCoordinates" xlink:type="simple"><named-content content-type="geo-json" specific-use="{&#34;type&#34;:&#34;Point&#34;,&#34;coordinates&#34;:[18.622000,70.675000]}" id="NCID0EPQBG" xlink:type="simple">70,675, 18,622</named-content></named-content>
                    </td><td rowspan="1" colspan="1">364,6</td><td rowspan="1" colspan="1">6,34</td><td rowspan="1" colspan="1"/><td rowspan="1" colspan="1"/></tr><tr><td rowspan="1" colspan="1">R608 RP87</td><td rowspan="1" colspan="1">Mareano</td><td rowspan="1" colspan="1"/><td rowspan="1" colspan="2">
                      <named-content xmlns:xlink="http://www.w3.org/1999/xlink" content-type="dwc:verbatimCoordinates" xlink:type="simple"><named-content content-type="geo-json" specific-use="{&#34;type&#34;:&#34;Point&#34;,&#34;coordinates&#34;:[21.120000,70.958000]}" id="NCID0ERRBG" xlink:type="simple">70,958, 21,120</named-content></named-content>
                    </td><td rowspan="1" colspan="1">149,0</td><td rowspan="1" colspan="1">6,57</td><td rowspan="1" colspan="1"/><td rowspan="1" colspan="1"/></tr><tr><td rowspan="1" colspan="1">R613 RP90</td><td rowspan="1" colspan="1">Mareano</td><td rowspan="1" colspan="1"/><td rowspan="1" colspan="2">
                      <named-content xmlns:xlink="http://www.w3.org/1999/xlink" content-type="dwc:verbatimCoordinates" xlink:type="simple"><named-content content-type="geo-json" specific-use="{&#34;type&#34;:&#34;Point&#34;,&#34;coordinates&#34;:[20.818000,70.769000]}" id="NCID0ETSBG" xlink:type="simple">70,769, 20,818</named-content></named-content>
                    </td><td rowspan="1" colspan="1">246,8</td><td rowspan="1" colspan="1">6,42</td><td rowspan="1" colspan="1"/><td rowspan="1" colspan="1"/></tr><tr><td rowspan="1" colspan="1">R618 RP91</td><td rowspan="1" colspan="1">Mareano</td><td rowspan="1" colspan="1"/><td rowspan="1" colspan="2">
                      <named-content xmlns:xlink="http://www.w3.org/1999/xlink" content-type="dwc:verbatimCoordinates" xlink:type="simple"><named-content content-type="geo-json" specific-use="{&#34;type&#34;:&#34;Point&#34;,&#34;coordinates&#34;:[21.025000,70.701000]}" id="NCID0EVTBG" xlink:type="simple">70,701, 21,025</named-content></named-content>
                    </td><td rowspan="1" colspan="1">258,8</td><td rowspan="1" colspan="1">6,38</td><td rowspan="1" colspan="1"/><td rowspan="1" colspan="1"/></tr><tr><td rowspan="1" colspan="1">R621 RP93</td><td rowspan="1" colspan="1">Mareano</td><td rowspan="1" colspan="1"/><td rowspan="1" colspan="2">
                      <named-content xmlns:xlink="http://www.w3.org/1999/xlink" content-type="dwc:verbatimCoordinates" xlink:type="simple"><named-content content-type="geo-json" specific-use="{&#34;type&#34;:&#34;Point&#34;,&#34;coordinates&#34;:[20.852000,70.673000]}" id="NCID0EXUBG" xlink:type="simple">70,673, 20,852</named-content></named-content>
                    </td><td rowspan="1" colspan="1">195,6</td><td rowspan="1" colspan="1">7,28</td><td rowspan="1" colspan="1"/><td rowspan="1" colspan="1"/></tr><tr><td rowspan="1" colspan="1">R631 RP99</td><td rowspan="1" colspan="1">Mareano</td><td rowspan="1" colspan="1"/><td rowspan="1" colspan="2">
                      <named-content xmlns:xlink="http://www.w3.org/1999/xlink" content-type="dwc:verbatimCoordinates" xlink:type="simple"><named-content content-type="geo-json" specific-use="{&#34;type&#34;:&#34;Point&#34;,&#34;coordinates&#34;:[19.702000,70.805000]}" id="NCID0EZVBG" xlink:type="simple">70,805, 19,702</named-content></named-content>
                    </td><td rowspan="1" colspan="1">178,6</td><td rowspan="1" colspan="1">6,87</td><td rowspan="1" colspan="1"/><td rowspan="1" colspan="1"/></tr><tr><td rowspan="1" colspan="1">R636 RP102</td><td rowspan="1" colspan="1">Mareano</td><td rowspan="1" colspan="1"/><td rowspan="1" colspan="2">
                      <named-content xmlns:xlink="http://www.w3.org/1999/xlink" content-type="dwc:verbatimCoordinates" xlink:type="simple"><named-content content-type="geo-json" specific-use="{&#34;type&#34;:&#34;Point&#34;,&#34;coordinates&#34;:[20.104000,70.622000]}" id="NCID0E2WBG" xlink:type="simple">70,622, 20,104</named-content></named-content>
                    </td><td rowspan="1" colspan="1">289,7</td><td rowspan="1" colspan="1">6,98</td><td rowspan="1" colspan="1"/><td rowspan="1" colspan="1"/></tr><tr><td rowspan="1" colspan="1">R657 RP109</td><td rowspan="1" colspan="1">Mareano</td><td rowspan="1" colspan="1"/><td rowspan="1" colspan="2">
                      <named-content xmlns:xlink="http://www.w3.org/1999/xlink" content-type="dwc:verbatimCoordinates" xlink:type="simple"><named-content content-type="geo-json" specific-use="{&#34;type&#34;:&#34;Point&#34;,&#34;coordinates&#34;:[8.638000,67.343000]}" id="NCID0E4XBG" xlink:type="simple">67,343, 8,638</named-content></named-content>
                    </td><td rowspan="1" colspan="1">849,6</td><td rowspan="1" colspan="1">-0,84</td><td rowspan="1" colspan="1"/><td rowspan="1" colspan="1"/></tr><tr><td rowspan="1" colspan="1">R721 RP126</td><td rowspan="1" colspan="1">Mareano</td><td rowspan="1" colspan="1"/><td rowspan="1" colspan="2">
                      <named-content xmlns:xlink="http://www.w3.org/1999/xlink" content-type="dwc:verbatimCoordinates" xlink:type="simple"><named-content content-type="geo-json" specific-use="{&#34;type&#34;:&#34;Point&#34;,&#34;coordinates&#34;:[11.809000,67.841000]}" id="NCID0E6YBG" xlink:type="simple">67,841, 11,809</named-content></named-content>
                    </td><td rowspan="1" colspan="1">183,2</td><td rowspan="1" colspan="1">6,87</td><td rowspan="1" colspan="1"/><td rowspan="1" colspan="1"/></tr><tr><td rowspan="1" colspan="1">R733 RP128</td><td rowspan="1" colspan="1">Mareano</td><td rowspan="1" colspan="1">ZMBN_94864</td><td rowspan="1" colspan="2">
                      <named-content xmlns:xlink="http://www.w3.org/1999/xlink" content-type="dwc:verbatimCoordinates" xlink:type="simple"><named-content content-type="geo-json" specific-use="{&#34;type&#34;:&#34;Point&#34;,&#34;coordinates&#34;:[10.272000,67.720000]}" id="NCID0EB1BG" xlink:type="simple">67,720, 10,272</named-content></named-content>
                    </td><td rowspan="1" colspan="1">219,2</td><td rowspan="1" colspan="1">7,34</td><td rowspan="1" colspan="1"><ext-link xmlns:xlink="http://www.w3.org/1999/xlink" ext-link-type="uri" xlink:href="http://www.boldsystems.org/index.php/Public_RecordView?processid=AMPNB115-14" xlink:type="simple">AMPNB115-14</ext-link></td><td rowspan="1" colspan="1"/></tr><tr><td rowspan="1" colspan="1">R754 RP132</td><td rowspan="1" colspan="1">Mareano</td><td rowspan="1" colspan="1"/><td rowspan="1" colspan="2">
                      <named-content xmlns:xlink="http://www.w3.org/1999/xlink" content-type="dwc:verbatimCoordinates" xlink:type="simple"><named-content content-type="geo-json" specific-use="{&#34;type&#34;:&#34;Point&#34;,&#34;coordinates&#34;:[9.685000,67.803000]}" id="NCID0ED2BG" xlink:type="simple">67,803, 9,685</named-content></named-content>
                    </td><td rowspan="1" colspan="1">823,5</td><td rowspan="1" colspan="1">-0,56</td><td rowspan="1" colspan="1"/><td rowspan="1" colspan="1"/></tr><tr><td rowspan="1" colspan="1">R786 RP10</td><td rowspan="1" colspan="1">Mareano</td><td rowspan="1" colspan="1"/><td rowspan="1" colspan="2">
                      <named-content xmlns:xlink="http://www.w3.org/1999/xlink" content-type="dwc:verbatimCoordinates" xlink:type="simple"><named-content content-type="geo-json" specific-use="{&#34;type&#34;:&#34;Point&#34;,&#34;coordinates&#34;:[9.589000,67.953000]}" id="NCID0EF3BG" xlink:type="simple">67,953, 9,589</named-content></named-content>
                    </td><td rowspan="1" colspan="1">1315,4</td><td rowspan="1" colspan="1">-0,84</td><td rowspan="1" colspan="1"/><td rowspan="1" colspan="1"/></tr><tr><td rowspan="30" colspan="1">
                      <italic><tp:taxon-name><tp:taxon-name-part taxon-name-part-type="genus" reg="Amphilochus">Amphilochus</tp:taxon-name-part> <tp:taxon-name-part taxon-name-part-type="species" reg="manudens">manudens</tp:taxon-name-part></tp:taxon-name></italic> Spence Bate, 1862</td><td rowspan="1" colspan="1">R782 RP11</td><td rowspan="1" colspan="1">Mareano</td><td rowspan="1" colspan="1"/><td rowspan="1" colspan="2">
                      <named-content xmlns:xlink="http://www.w3.org/1999/xlink" content-type="dwc:verbatimCoordinates" xlink:type="simple"><named-content content-type="geo-json" specific-use="{&#34;type&#34;:&#34;Point&#34;,&#34;coordinates&#34;:[9.468000,68.059000]}" id="NCID0EW4BG" xlink:type="simple">68,059, 9,468</named-content></named-content>
                    </td><td rowspan="1" colspan="1">1712,0</td><td rowspan="1" colspan="1">-0,81</td><td rowspan="1" colspan="1"/><td rowspan="1" colspan="1"/></tr><tr><td rowspan="1" colspan="1">R821 RP13</td><td rowspan="1" colspan="1">Mareano</td><td rowspan="1" colspan="1">ZMBN_104481</td><td rowspan="1" colspan="2">
                      <named-content xmlns:xlink="http://www.w3.org/1999/xlink" content-type="dwc:verbatimCoordinates" xlink:type="simple"><named-content content-type="geo-json" specific-use="{&#34;type&#34;:&#34;Point&#34;,&#34;coordinates&#34;:[8.223000,67.021000]}" id="NCID0EY5BG" xlink:type="simple">67,021, 8,223</named-content></named-content>
                    </td><td rowspan="1" colspan="1">556,0</td><td rowspan="1" colspan="1"/><td rowspan="1" colspan="1"><ext-link xmlns:xlink="http://www.w3.org/1999/xlink" ext-link-type="uri" xlink:href="http://www.boldsystems.org/index.php/Public_RecordView?processid=AMPNB303-15" xlink:type="simple">AMPNB303-15</ext-link></td><td rowspan="1" colspan="1"/></tr><tr><td rowspan="1" colspan="1">R870 RP19</td><td rowspan="1" colspan="1">Mareano</td><td rowspan="1" colspan="1"/><td rowspan="1" colspan="2">
                      <named-content xmlns:xlink="http://www.w3.org/1999/xlink" content-type="dwc:verbatimCoordinates" xlink:type="simple"><named-content content-type="geo-json" specific-use="{&#34;type&#34;:&#34;Point&#34;,&#34;coordinates&#34;:[11.622000,67.387000]}" id="NCID0E16BG" xlink:type="simple">67,387, 11,622</named-content></named-content>
                    </td><td rowspan="1" colspan="1">128,3</td><td rowspan="1" colspan="1">6,29</td><td rowspan="1" colspan="1"/><td rowspan="1" colspan="1"/></tr><tr><td rowspan="1" colspan="1">R849 RP21</td><td rowspan="1" colspan="1">Mareano</td><td rowspan="1" colspan="1"/><td rowspan="1" colspan="2">
                      <named-content xmlns:xlink="http://www.w3.org/1999/xlink" content-type="dwc:verbatimCoordinates" xlink:type="simple"><named-content content-type="geo-json" specific-use="{&#34;type&#34;:&#34;Point&#34;,&#34;coordinates&#34;:[10.822000,67.401000]}" id="NCID0E4AAI" xlink:type="simple">67,401, 10,822</named-content></named-content>
                    </td><td rowspan="1" colspan="1">179,6</td><td rowspan="1" colspan="1">7,51</td><td rowspan="1" colspan="1"/><td rowspan="1" colspan="1"/></tr><tr><td rowspan="1" colspan="1">R1137 RP77</td><td rowspan="1" colspan="1">Mareano</td><td rowspan="1" colspan="1"/><td rowspan="1" colspan="2">
                      <named-content xmlns:xlink="http://www.w3.org/1999/xlink" content-type="dwc:verbatimCoordinates" xlink:type="simple"><named-content content-type="geo-json" specific-use="{&#34;type&#34;:&#34;Point&#34;,&#34;coordinates&#34;:[32.386000,72.574000]}" id="NCID0E6BAI" xlink:type="simple">72,574, 32,386</named-content></named-content>
                    </td><td rowspan="1" colspan="1">272,3</td><td rowspan="1" colspan="1">2,09</td><td rowspan="1" colspan="1"/><td rowspan="1" colspan="1"/></tr><tr><td rowspan="1" colspan="1">R1146 RP80</td><td rowspan="1" colspan="1">Mareano</td><td rowspan="1" colspan="1"/><td rowspan="1" colspan="2">
                      <named-content xmlns:xlink="http://www.w3.org/1999/xlink" content-type="dwc:verbatimCoordinates" xlink:type="simple"><named-content content-type="geo-json" specific-use="{&#34;type&#34;:&#34;Point&#34;,&#34;coordinates&#34;:[34.287000,72.103000]}" id="NCID0EBDAI" xlink:type="simple">72,103, 34,287</named-content></named-content>
                    </td><td rowspan="1" colspan="1">288,9</td><td rowspan="1" colspan="1">2,18</td><td rowspan="1" colspan="1"/><td rowspan="1" colspan="1"/></tr><tr><td rowspan="1" colspan="1">R1150 RP82</td><td rowspan="1" colspan="1">Mareano</td><td rowspan="1" colspan="1"/><td rowspan="1" colspan="2">
                      <named-content xmlns:xlink="http://www.w3.org/1999/xlink" content-type="dwc:verbatimCoordinates" xlink:type="simple"><named-content content-type="geo-json" specific-use="{&#34;type&#34;:&#34;Point&#34;,&#34;coordinates&#34;:[33.701000,72.093000]}" id="NCID0EDEAI" xlink:type="simple">72,093, 33,701</named-content></named-content>
                    </td><td rowspan="1" colspan="1">249,5</td><td rowspan="1" colspan="1">2,83</td><td rowspan="1" colspan="1"/><td rowspan="1" colspan="1"/></tr><tr><td rowspan="1" colspan="1">R1174 RP85</td><td rowspan="1" colspan="1">Mareano</td><td rowspan="1" colspan="1"/><td rowspan="1" colspan="2">
                      <named-content xmlns:xlink="http://www.w3.org/1999/xlink" content-type="dwc:verbatimCoordinates" xlink:type="simple"><named-content content-type="geo-json" specific-use="{&#34;type&#34;:&#34;Point&#34;,&#34;coordinates&#34;:[32.225000,71.618000]}" id="NCID0EFFAI" xlink:type="simple">71,618, 32,225</named-content></named-content>
                    </td><td rowspan="1" colspan="1">296,5</td><td rowspan="1" colspan="1">3,39</td><td rowspan="1" colspan="1"/><td rowspan="1" colspan="1"/></tr><tr><td rowspan="1" colspan="1">R1180 RP86</td><td rowspan="1" colspan="1">Mareano</td><td rowspan="1" colspan="1"/><td rowspan="1" colspan="2">
                      <named-content xmlns:xlink="http://www.w3.org/1999/xlink" content-type="dwc:verbatimCoordinates" xlink:type="simple"><named-content content-type="geo-json" specific-use="{&#34;type&#34;:&#34;Point&#34;,&#34;coordinates&#34;:[32.992000,71.609000]}" id="NCID0EHGAI" xlink:type="simple">71,609, 32,992</named-content></named-content>
                    </td><td rowspan="1" colspan="1">304,9</td><td rowspan="1" colspan="1">2,84</td><td rowspan="1" colspan="1"/><td rowspan="1" colspan="1"/></tr><tr><td rowspan="1" colspan="1">R1186 RP87</td><td rowspan="1" colspan="1">Mareano</td><td rowspan="1" colspan="1"/><td rowspan="1" colspan="2">
                      <named-content xmlns:xlink="http://www.w3.org/1999/xlink" content-type="dwc:verbatimCoordinates" xlink:type="simple"><named-content content-type="geo-json" specific-use="{&#34;type&#34;:&#34;Point&#34;,&#34;coordinates&#34;:[32.859000,71.421000]}" id="NCID0EJHAI" xlink:type="simple">71,421, 32,859</named-content></named-content>
                    </td><td rowspan="1" colspan="1">281,5</td><td rowspan="1" colspan="1">4,47</td><td rowspan="1" colspan="1"/><td rowspan="1" colspan="1"/></tr><tr><td rowspan="1" colspan="1">R1196 RP89</td><td rowspan="1" colspan="1">Mareano</td><td rowspan="1" colspan="1"/><td rowspan="1" colspan="2">
                      <named-content xmlns:xlink="http://www.w3.org/1999/xlink" content-type="dwc:verbatimCoordinates" xlink:type="simple"><named-content content-type="geo-json" specific-use="{&#34;type&#34;:&#34;Point&#34;,&#34;coordinates&#34;:[32.243000,71.187000]}" id="NCID0ELIAI" xlink:type="simple">71,187, 32,243</named-content></named-content>
                    </td><td rowspan="1" colspan="1">226,0</td><td rowspan="1" colspan="1">4,27</td><td rowspan="1" colspan="1"/><td rowspan="1" colspan="1"/></tr><tr><td rowspan="1" colspan="1">R1200 RP90</td><td rowspan="1" colspan="1">Mareano</td><td rowspan="1" colspan="1"/><td rowspan="1" colspan="2">
                      <named-content xmlns:xlink="http://www.w3.org/1999/xlink" content-type="dwc:verbatimCoordinates" xlink:type="simple"><named-content content-type="geo-json" specific-use="{&#34;type&#34;:&#34;Point&#34;,&#34;coordinates&#34;:[32.507000,70.854000]}" id="NCID0ENJAI" xlink:type="simple">70,854, 32,507</named-content></named-content>
                    </td><td rowspan="1" colspan="1">248,9</td><td rowspan="1" colspan="1">3,74</td><td rowspan="1" colspan="1"/><td rowspan="1" colspan="1"/></tr><tr><td rowspan="1" colspan="1">R1205 RP92</td><td rowspan="1" colspan="1">Mareano</td><td rowspan="1" colspan="1"/><td rowspan="1" colspan="2">
                      <named-content xmlns:xlink="http://www.w3.org/1999/xlink" content-type="dwc:verbatimCoordinates" xlink:type="simple"><named-content content-type="geo-json" specific-use="{&#34;type&#34;:&#34;Point&#34;,&#34;coordinates&#34;:[32.273000,70.574000]}" id="NCID0EPKAI" xlink:type="simple">70,574, 32,273</named-content></named-content>
                    </td><td rowspan="1" colspan="1">297,3</td><td rowspan="1" colspan="1">4,22</td><td rowspan="1" colspan="1"/><td rowspan="1" colspan="1"/></tr><tr><td rowspan="1" colspan="1">R1213 RP93</td><td rowspan="1" colspan="1">Mareano</td><td rowspan="1" colspan="1"/><td rowspan="1" colspan="2">
                      <named-content xmlns:xlink="http://www.w3.org/1999/xlink" content-type="dwc:verbatimCoordinates" xlink:type="simple"><named-content content-type="geo-json" specific-use="{&#34;type&#34;:&#34;Point&#34;,&#34;coordinates&#34;:[30.785000,70.771000]}" id="NCID0ERLAI" xlink:type="simple">70,771, 30,785</named-content></named-content>
                    </td><td rowspan="1" colspan="1">376,1</td><td rowspan="1" colspan="1">4,62</td><td rowspan="1" colspan="1"/><td rowspan="1" colspan="1"/></tr><tr><td rowspan="1" colspan="1">R1230 RP95</td><td rowspan="1" colspan="1">Mareano</td><td rowspan="1" colspan="1"/><td rowspan="1" colspan="2">
                      <named-content xmlns:xlink="http://www.w3.org/1999/xlink" content-type="dwc:verbatimCoordinates" xlink:type="simple"><named-content content-type="geo-json" specific-use="{&#34;type&#34;:&#34;Point&#34;,&#34;coordinates&#34;:[31.350000,70.117000]}" id="NCID0ETMAI" xlink:type="simple">70,117, 31,350</named-content></named-content>
                    </td><td rowspan="1" colspan="1">303,9</td><td rowspan="1" colspan="1"/><td rowspan="1" colspan="1"/><td rowspan="1" colspan="1"/></tr><tr><td rowspan="1" colspan="1">IceAGE 868</td><td rowspan="1" colspan="1">IceAGE</td><td rowspan="1" colspan="1">
                      <abbrev xmlns:xlink="http://www.w3.org/1999/xlink" xlink:title="Zoological Museum University of Hamburg" id="ABBRID0EPNAI" xlink:type="simple">ZMH</abbrev> K-47238</td><td rowspan="1" colspan="2">
                      <named-content xmlns:xlink="http://www.w3.org/1999/xlink" content-type="dwc:verbatimCoordinates" xlink:type="simple"><named-content content-type="geo-json" specific-use="{&#34;type&#34;:&#34;Point&#34;,&#34;coordinates&#34;:[0.259000,62.152000]}" id="NCID0E1NAI" xlink:type="simple">62,152, 0,259</named-content></named-content>
                    </td><td rowspan="1" colspan="1">587,4</td><td rowspan="1" colspan="1"/><td rowspan="1" colspan="1"/><td rowspan="1" colspan="1"/></tr><tr><td rowspan="1" colspan="1">IceAGE 1082</td><td rowspan="1" colspan="1">IceAGE</td><td rowspan="1" colspan="1">
                      <abbrev xmlns:xlink="http://www.w3.org/1999/xlink" xlink:title="Zoological Museum University of Hamburg" id="ABBRID0EWOAI" xlink:type="simple">ZMH</abbrev> K-47239</td><td rowspan="1" colspan="2">
                      <named-content xmlns:xlink="http://www.w3.org/1999/xlink" content-type="dwc:verbatimCoordinates" xlink:type="simple"><named-content content-type="geo-json" specific-use="{&#34;type&#34;:&#34;Point&#34;,&#34;coordinates&#34;:[-26.394000,63.702000]}" id="NCID0EBPAI" xlink:type="simple">63,702, -26,394</named-content></named-content>
                    </td><td rowspan="1" colspan="1">724,4</td><td rowspan="1" colspan="1"/><td rowspan="1" colspan="1"/><td rowspan="1" colspan="1"/></tr><tr><td rowspan="1" colspan="1">IceAGE 1017</td><td rowspan="1" colspan="1">IceAGE</td><td rowspan="1" colspan="1">
                      <abbrev xmlns:xlink="http://www.w3.org/1999/xlink" xlink:title="Zoological Museum University of Hamburg" id="ABBRID0E4PAI" xlink:type="simple">ZMH</abbrev> K-47240</td><td rowspan="1" colspan="2">
                      <named-content xmlns:xlink="http://www.w3.org/1999/xlink" content-type="dwc:verbatimCoordinates" xlink:type="simple"><named-content content-type="geo-json" specific-use="{&#34;type&#34;:&#34;Point&#34;,&#34;coordinates&#34;:[-20.774000,62.931000]}" id="NCID0EIQAI" xlink:type="simple">62,931, -20,774</named-content></named-content>
                    </td><td rowspan="1" colspan="1">891,7</td><td rowspan="1" colspan="1"/><td rowspan="1" colspan="1"/><td rowspan="1" colspan="1"/></tr><tr><td rowspan="1" colspan="1">IceAGE 1032</td><td rowspan="1" colspan="1">IceAGE</td><td rowspan="1" colspan="1">
                      <abbrev xmlns:xlink="http://www.w3.org/1999/xlink" xlink:title="Zoological Museum University of Hamburg" id="ABBRID0EERAI" xlink:type="simple">ZMH</abbrev> K-47241</td><td rowspan="1" colspan="2">
                      <named-content xmlns:xlink="http://www.w3.org/1999/xlink" content-type="dwc:verbatimCoordinates" xlink:type="simple"><named-content content-type="geo-json" specific-use="{&#34;type&#34;:&#34;Point&#34;,&#34;coordinates&#34;:[-23.158000,63.309000]}" id="NCID0EPRAI" xlink:type="simple">63,309, -23,158</named-content></named-content>
                    </td><td rowspan="1" colspan="1">289,4</td><td rowspan="1" colspan="1"/><td rowspan="1" colspan="1"/><td rowspan="1" colspan="1"/></tr><tr><td rowspan="1" colspan="1">IceAGE 878</td><td rowspan="1" colspan="1">IceAGE</td><td rowspan="1" colspan="1">
                      <abbrev xmlns:xlink="http://www.w3.org/1999/xlink" xlink:title="Zoological Museum University of Hamburg" id="ABBRID0ELSAI" xlink:type="simple">ZMH</abbrev> K-47242</td><td rowspan="1" colspan="2">
                      <named-content xmlns:xlink="http://www.w3.org/1999/xlink" content-type="dwc:verbatimCoordinates" xlink:type="simple"><named-content content-type="geo-json" specific-use="{&#34;type&#34;:&#34;Point&#34;,&#34;coordinates&#34;:[-10.230000,61.897000]}" id="NCID0EWSAI" xlink:type="simple">61,897, -10,230</named-content></named-content>
                    </td><td rowspan="1" colspan="1">781,4</td><td rowspan="1" colspan="1"/><td rowspan="1" colspan="1"/><td rowspan="1" colspan="1"/></tr><tr><td rowspan="1" colspan="1">IceAGE 868</td><td rowspan="1" colspan="1">IceAGE</td><td rowspan="1" colspan="1">
                      <abbrev xmlns:xlink="http://www.w3.org/1999/xlink" xlink:title="Zoological Museum University of Hamburg" id="ABBRID0ESTAI" xlink:type="simple">ZMH</abbrev> K-47243</td><td rowspan="1" colspan="2">
                      <named-content xmlns:xlink="http://www.w3.org/1999/xlink" content-type="dwc:verbatimCoordinates" xlink:type="simple"><named-content content-type="geo-json" specific-use="{&#34;type&#34;:&#34;Point&#34;,&#34;coordinates&#34;:[0.259000,62.152000]}" id="NCID0E4TAI" xlink:type="simple">62,152, 0,259</named-content></named-content>
                    </td><td rowspan="1" colspan="1">587,4</td><td rowspan="1" colspan="1"/><td rowspan="1" colspan="1"/><td rowspan="1" colspan="1"/></tr><tr><td rowspan="1" colspan="1">IceAGE 1086</td><td rowspan="1" colspan="1">IceAGE</td><td rowspan="1" colspan="1">
                      <abbrev xmlns:xlink="http://www.w3.org/1999/xlink" xlink:title="Zoological Museum University of Hamburg" id="ABBRID0EZUAI" xlink:type="simple">ZMH</abbrev> K-47244</td><td rowspan="1" colspan="2">
                      <named-content xmlns:xlink="http://www.w3.org/1999/xlink" content-type="dwc:verbatimCoordinates" xlink:type="simple"><named-content content-type="geo-json" specific-use="{&#34;type&#34;:&#34;Point&#34;,&#34;coordinates&#34;:[-26.384000,63.709000]}" id="NCID0EEVAI" xlink:type="simple">63,709, -26,384</named-content></named-content>
                    </td><td rowspan="1" colspan="1">698,1</td><td rowspan="1" colspan="1"/><td rowspan="1" colspan="1"/><td rowspan="1" colspan="1"/></tr><tr><td rowspan="1" colspan="1">IceAGE 1219</td><td rowspan="1" colspan="1">IceAGE</td><td rowspan="1" colspan="1">
                      <abbrev xmlns:xlink="http://www.w3.org/1999/xlink" xlink:title="Zoological Museum University of Hamburg" id="ABBRID0EAWAI" xlink:type="simple">ZMH</abbrev> K-47245</td><td rowspan="1" colspan="2">
                      <named-content xmlns:xlink="http://www.w3.org/1999/xlink" content-type="dwc:verbatimCoordinates" xlink:type="simple"><named-content content-type="geo-json" specific-use="{&#34;type&#34;:&#34;Point&#34;,&#34;coordinates&#34;:[-12.347000,66.289000]}" id="NCID0ELWAI" xlink:type="simple">66,289, -12,347</named-content></named-content>
                    </td><td rowspan="1" colspan="1">579,1</td><td rowspan="1" colspan="1"/><td rowspan="1" colspan="1"/><td rowspan="1" colspan="1"/></tr><tr><td rowspan="1" colspan="1">IceAGE 1086</td><td rowspan="1" colspan="1">IceAGE</td><td rowspan="1" colspan="1">
                      <abbrev xmlns:xlink="http://www.w3.org/1999/xlink" xlink:title="Zoological Museum University of Hamburg" id="ABBRID0EHXAI" xlink:type="simple">ZMH</abbrev> K-47246</td><td rowspan="1" colspan="2">
                      <named-content xmlns:xlink="http://www.w3.org/1999/xlink" content-type="dwc:verbatimCoordinates" xlink:type="simple"><named-content content-type="geo-json" specific-use="{&#34;type&#34;:&#34;Point&#34;,&#34;coordinates&#34;:[-26.384000,63.709000]}" id="NCID0ESXAI" xlink:type="simple">63,709, -26,384</named-content></named-content>
                    </td><td rowspan="1" colspan="1">698,1</td><td rowspan="1" colspan="1"/><td rowspan="1" colspan="1"/><td rowspan="1" colspan="1"/></tr><tr><td rowspan="1" colspan="1">IceAGE 876</td><td rowspan="1" colspan="1">IceAGE</td><td rowspan="1" colspan="1">
                      <abbrev xmlns:xlink="http://www.w3.org/1999/xlink" xlink:title="Zoological Museum University of Hamburg" id="ABBRID0EOYAI" xlink:type="simple">ZMH</abbrev> K-47247</td><td rowspan="1" colspan="2">
                      <named-content xmlns:xlink="http://www.w3.org/1999/xlink" content-type="dwc:verbatimCoordinates" xlink:type="simple"><named-content content-type="geo-json" specific-use="{&#34;type&#34;:&#34;Point&#34;,&#34;coordinates&#34;:[-6.615000,60.406000]}" id="NCID0EZYAI" xlink:type="simple">60,406, -6,615</named-content></named-content>
                    </td><td rowspan="1" colspan="1">554,3</td><td rowspan="1" colspan="1"/><td rowspan="1" colspan="1"/><td rowspan="1" colspan="1"/></tr><tr><td rowspan="1" colspan="1">IceAGE 876</td><td rowspan="1" colspan="1">IceAGE</td><td rowspan="1" colspan="1">
                      <abbrev xmlns:xlink="http://www.w3.org/1999/xlink" xlink:title="Zoological Museum University of Hamburg" id="ABBRID0EVZAI" xlink:type="simple">ZMH</abbrev> K-47248</td><td rowspan="1" colspan="2">
                      <named-content xmlns:xlink="http://www.w3.org/1999/xlink" content-type="dwc:verbatimCoordinates" xlink:type="simple"><named-content content-type="geo-json" specific-use="{&#34;type&#34;:&#34;Point&#34;,&#34;coordinates&#34;:[-6.615000,60.406000]}" id="NCID0EA1AI" xlink:type="simple">60,406, -6,615</named-content></named-content>
                    </td><td rowspan="1" colspan="1">554,3</td><td rowspan="1" colspan="1"/><td rowspan="1" colspan="1"><ext-link xmlns:xlink="http://www.w3.org/1999/xlink" ext-link-type="uri" xlink:href="http://www.boldsystems.org/index.php/Public_RecordView?processid=AMPIV183-17" xlink:type="simple">AMPIV183-17</ext-link></td><td rowspan="1" colspan="1"/></tr><tr><td rowspan="1" colspan="1">IceAGE 878</td><td rowspan="1" colspan="1">IceAGE</td><td rowspan="1" colspan="1">
                      <abbrev xmlns:xlink="http://www.w3.org/1999/xlink" xlink:title="Zoological Museum University of Hamburg" id="ABBRID0E31AI" xlink:type="simple">ZMH</abbrev> K-47249</td><td rowspan="1" colspan="2">
                      <named-content xmlns:xlink="http://www.w3.org/1999/xlink" content-type="dwc:verbatimCoordinates" xlink:type="simple"><named-content content-type="geo-json" specific-use="{&#34;type&#34;:&#34;Point&#34;,&#34;coordinates&#34;:[-10.230000,61.897000]}" id="NCID0EH2AI" xlink:type="simple">61,897, -10,230</named-content></named-content>
                    </td><td rowspan="1" colspan="1">781,4</td><td rowspan="1" colspan="1"/><td rowspan="1" colspan="1"/><td rowspan="1" colspan="1"/></tr><tr><td rowspan="1" colspan="1">IceAGE 878</td><td rowspan="1" colspan="1">IceAGE</td><td rowspan="1" colspan="1">
                      <abbrev xmlns:xlink="http://www.w3.org/1999/xlink" xlink:title="Zoological Museum University of Hamburg" id="ABBRID0ED3AI" xlink:type="simple">ZMH</abbrev> K-47250</td><td rowspan="1" colspan="2">
                      <named-content xmlns:xlink="http://www.w3.org/1999/xlink" content-type="dwc:verbatimCoordinates" xlink:type="simple"><named-content content-type="geo-json" specific-use="{&#34;type&#34;:&#34;Point&#34;,&#34;coordinates&#34;:[-10.230000,61.897000]}" id="NCID0EO3AI" xlink:type="simple">61,897, -10,230</named-content></named-content>
                    </td><td rowspan="1" colspan="1">781,4</td><td rowspan="1" colspan="1"/><td rowspan="1" colspan="1"/><td rowspan="1" colspan="1"/></tr><tr><td rowspan="1" colspan="1">IceAGE 878</td><td rowspan="1" colspan="1">IceAGE</td><td rowspan="1" colspan="1">
                      <abbrev xmlns:xlink="http://www.w3.org/1999/xlink" xlink:title="Zoological Museum University of Hamburg" id="ABBRID0EK4AI" xlink:type="simple">ZMH</abbrev> K-47251</td><td rowspan="1" colspan="2">
                      <named-content xmlns:xlink="http://www.w3.org/1999/xlink" content-type="dwc:verbatimCoordinates" xlink:type="simple"><named-content content-type="geo-json" specific-use="{&#34;type&#34;:&#34;Point&#34;,&#34;coordinates&#34;:[-10.230000,61.897000]}" id="NCID0EV4AI" xlink:type="simple">61,897, -10,230</named-content></named-content>
                    </td><td rowspan="1" colspan="1">781,4</td><td rowspan="1" colspan="1"/><td rowspan="1" colspan="1"/><td rowspan="1" colspan="1"/></tr><tr><td rowspan="1" colspan="1">IceAGE 1168</td><td rowspan="1" colspan="1">IceAGE</td><td rowspan="1" colspan="1">
                      <abbrev xmlns:xlink="http://www.w3.org/1999/xlink" xlink:title="Zoological Museum University of Hamburg" id="ABBRID0ER5AI" xlink:type="simple">ZMH</abbrev> K-47252</td><td rowspan="1" colspan="2">
                      <named-content xmlns:xlink="http://www.w3.org/1999/xlink" content-type="dwc:verbatimCoordinates" xlink:type="simple"><named-content content-type="geo-json" specific-use="{&#34;type&#34;:&#34;Point&#34;,&#34;coordinates&#34;:[-7.001000,67.606000]}" id="NCID0E35AI" xlink:type="simple">67,606, -7,001</named-content></named-content>
                    </td><td rowspan="1" colspan="1">2372,6</td><td rowspan="1" colspan="1"/><td rowspan="1" colspan="1"/><td rowspan="1" colspan="1"/></tr><tr><td rowspan="15" colspan="1">
                      <italic><tp:taxon-name><tp:taxon-name-part taxon-name-part-type="genus" reg="Amphilochus">Amphilochus</tp:taxon-name-part> <tp:taxon-name-part taxon-name-part-type="species" reg="manudens">manudens</tp:taxon-name-part></tp:taxon-name></italic> Spence Bate, 1862</td><td rowspan="1" colspan="1">IceAGE 1104</td><td rowspan="1" colspan="1">IceAGE</td><td rowspan="1" colspan="1">
                      <abbrev xmlns:xlink="http://www.w3.org/1999/xlink" xlink:title="Zoological Museum University of Hamburg" id="ABBRID0EHABI" xlink:type="simple">ZMH</abbrev> K-47253</td><td rowspan="1" colspan="2">
                      <named-content xmlns:xlink="http://www.w3.org/1999/xlink" content-type="dwc:verbatimCoordinates" xlink:type="simple"><named-content content-type="geo-json" specific-use="{&#34;type&#34;:&#34;Point&#34;,&#34;coordinates&#34;:[-24.533000,66.643000]}" id="NCID0ESABI" xlink:type="simple">66,643, -24,533</named-content></named-content>
                    </td><td rowspan="1" colspan="1">118,8</td><td rowspan="1" colspan="1"/><td rowspan="1" colspan="1"/><td rowspan="1" colspan="1"/></tr><tr><td rowspan="1" colspan="1">IceAGE 1194</td><td rowspan="1" colspan="1">IceAGE</td><td rowspan="1" colspan="1">
                      <abbrev xmlns:xlink="http://www.w3.org/1999/xlink" xlink:title="Zoological Museum University of Hamburg" id="ABBRID0EOBBI" xlink:type="simple">ZMH</abbrev> K-47254</td><td rowspan="1" colspan="2">
                      <named-content xmlns:xlink="http://www.w3.org/1999/xlink" content-type="dwc:verbatimCoordinates" xlink:type="simple"><named-content content-type="geo-json" specific-use="{&#34;type&#34;:&#34;Point&#34;,&#34;coordinates&#34;:[-13.055000,67.078000]}" id="NCID0EZBBI" xlink:type="simple">67,078, -13,055</named-content></named-content>
                    </td><td rowspan="1" colspan="1">1573,5</td><td rowspan="1" colspan="1"/><td rowspan="1" colspan="1"/><td rowspan="1" colspan="1"/></tr><tr><td rowspan="1" colspan="1">IceAGE 1172</td><td rowspan="1" colspan="1">IceAGE</td><td rowspan="1" colspan="1">
                      <abbrev xmlns:xlink="http://www.w3.org/1999/xlink" xlink:title="Zoological Museum University of Hamburg" id="ABBRID0EVCBI" xlink:type="simple">ZMH</abbrev> K-47255</td><td rowspan="1" colspan="2">
                      <named-content xmlns:xlink="http://www.w3.org/1999/xlink" content-type="dwc:verbatimCoordinates" xlink:type="simple"><named-content content-type="geo-json" specific-use="{&#34;type&#34;:&#34;Point&#34;,&#34;coordinates&#34;:[-6.935000,67.578000]}" id="NCID0EADBI" xlink:type="simple">67,578, -6,935</named-content></named-content>
                    </td><td rowspan="1" colspan="1">2422,4</td><td rowspan="1" colspan="1"/><td rowspan="1" colspan="1"/><td rowspan="1" colspan="1"/></tr><tr><td rowspan="1" colspan="1">IceAGE 867</td><td rowspan="1" colspan="1">IceAGE</td><td rowspan="1" colspan="1">
                      <abbrev xmlns:xlink="http://www.w3.org/1999/xlink" xlink:title="Zoological Museum University of Hamburg" id="ABBRID0E3DBI" xlink:type="simple">ZMH</abbrev> K-47256</td><td rowspan="1" colspan="2">
                      <named-content xmlns:xlink="http://www.w3.org/1999/xlink" content-type="dwc:verbatimCoordinates" xlink:type="simple"><named-content content-type="geo-json" specific-use="{&#34;type&#34;:&#34;Point&#34;,&#34;coordinates&#34;:[0.507000,61.997000]}" id="NCID0EHEBI" xlink:type="simple">61,997, 0,507</named-content></named-content>
                    </td><td rowspan="1" colspan="1">302,5</td><td rowspan="1" colspan="1"/><td rowspan="1" colspan="1"/><td rowspan="1" colspan="1"/></tr><tr><td rowspan="1" colspan="1">IceAGE 866</td><td rowspan="1" colspan="1">IceAGE</td><td rowspan="1" colspan="1">
                      <abbrev xmlns:xlink="http://www.w3.org/1999/xlink" xlink:title="Zoological Museum University of Hamburg" id="ABBRID0EDFBI" xlink:type="simple">ZMH</abbrev> K-47257</td><td rowspan="1" colspan="2">
                      <named-content xmlns:xlink="http://www.w3.org/1999/xlink" content-type="dwc:verbatimCoordinates" xlink:type="simple"><named-content content-type="geo-json" specific-use="{&#34;type&#34;:&#34;Point&#34;,&#34;coordinates&#34;:[1.351000,61.427000]}" id="NCID0EOFBI" xlink:type="simple">61,427, 1,351</named-content></named-content>
                    </td><td rowspan="1" colspan="1">169,1</td><td rowspan="1" colspan="1"/><td rowspan="1" colspan="1"/><td rowspan="1" colspan="1"/></tr><tr><td rowspan="1" colspan="1">IceAGE 870</td><td rowspan="1" colspan="1">IceAGE</td><td rowspan="1" colspan="1">
                      <abbrev xmlns:xlink="http://www.w3.org/1999/xlink" xlink:title="Zoological Museum University of Hamburg" id="ABBRID0EKGBI" xlink:type="simple">ZMH</abbrev> K-47258</td><td rowspan="1" colspan="2">
                      <named-content xmlns:xlink="http://www.w3.org/1999/xlink" content-type="dwc:verbatimCoordinates" xlink:type="simple"><named-content content-type="geo-json" specific-use="{&#34;type&#34;:&#34;Point&#34;,&#34;coordinates&#34;:[-0.102000,62.329000]}" id="NCID0EVGBI" xlink:type="simple">62,329, -0,102</named-content></named-content>
                    </td><td rowspan="1" colspan="1">1058,4</td><td rowspan="1" colspan="1"/><td rowspan="1" colspan="1"/><td rowspan="1" colspan="1"/></tr><tr><td rowspan="1" colspan="1">IceAGE 867</td><td rowspan="1" colspan="1">IceAGE</td><td rowspan="1" colspan="1">
                      <abbrev xmlns:xlink="http://www.w3.org/1999/xlink" xlink:title="Zoological Museum University of Hamburg" id="ABBRID0ERHBI" xlink:type="simple">ZMH</abbrev> K-47259</td><td rowspan="1" colspan="2">
                      <named-content xmlns:xlink="http://www.w3.org/1999/xlink" content-type="dwc:verbatimCoordinates" xlink:type="simple"><named-content content-type="geo-json" specific-use="{&#34;type&#34;:&#34;Point&#34;,&#34;coordinates&#34;:[0.507000,61.997000]}" id="NCID0E3HBI" xlink:type="simple">61,997, 0,507</named-content></named-content>
                    </td><td rowspan="1" colspan="1">302,5</td><td rowspan="1" colspan="1"/><td rowspan="1" colspan="1"/><td rowspan="1" colspan="1"/></tr><tr><td rowspan="1" colspan="1">IceAGE 1123</td><td rowspan="1" colspan="1">IceAGE</td><td rowspan="1" colspan="1">
                      <abbrev xmlns:xlink="http://www.w3.org/1999/xlink" xlink:title="Zoological Museum University of Hamburg" id="ABBRID0EYIBI" xlink:type="simple">ZMH</abbrev> K-47260</td><td rowspan="1" colspan="2">
                      <named-content xmlns:xlink="http://www.w3.org/1999/xlink" content-type="dwc:verbatimCoordinates" xlink:type="simple"><named-content content-type="geo-json" specific-use="{&#34;type&#34;:&#34;Point&#34;,&#34;coordinates&#34;:[-26.208000,67.214000]}" id="NCID0EDJBI" xlink:type="simple">67,214, -26,208</named-content></named-content>
                    </td><td rowspan="1" colspan="1">716,5</td><td rowspan="1" colspan="1"/><td rowspan="1" colspan="1"/><td rowspan="1" colspan="1"/></tr><tr><td rowspan="1" colspan="1">IceAGE 1082</td><td rowspan="1" colspan="1">IceAGE</td><td rowspan="1" colspan="1">
                      <abbrev xmlns:xlink="http://www.w3.org/1999/xlink" xlink:title="Zoological Museum University of Hamburg" id="ABBRID0E6JBI" xlink:type="simple">ZMH</abbrev> K-47261</td><td rowspan="1" colspan="2">
                      <named-content xmlns:xlink="http://www.w3.org/1999/xlink" content-type="dwc:verbatimCoordinates" xlink:type="simple"><named-content content-type="geo-json" specific-use="{&#34;type&#34;:&#34;Point&#34;,&#34;coordinates&#34;:[-26.394000,63.702000]}" id="NCID0EKKBI" xlink:type="simple">63,702, -26,394</named-content></named-content>
                    </td><td rowspan="1" colspan="1">724,4</td><td rowspan="1" colspan="1"/><td rowspan="1" colspan="1">DNA-voucher: <abbrev xmlns:xlink="http://www.w3.org/1999/xlink" xlink:title="Zoological Museum University of Hamburg" id="ABBRID0EZKBI" xlink:type="simple">ZMH</abbrev> K-47261</td><td rowspan="1" colspan="1"/></tr><tr><td rowspan="1" colspan="1">IceAGE 866</td><td rowspan="1" colspan="1">IceAGE</td><td rowspan="1" colspan="1">
                      <abbrev xmlns:xlink="http://www.w3.org/1999/xlink" xlink:title="Zoological Museum University of Hamburg" id="ABBRID0ELLBI" xlink:type="simple">ZMH</abbrev> K-47262</td><td rowspan="1" colspan="2">
                      <named-content xmlns:xlink="http://www.w3.org/1999/xlink" content-type="dwc:verbatimCoordinates" xlink:type="simple"><named-content content-type="geo-json" specific-use="{&#34;type&#34;:&#34;Point&#34;,&#34;coordinates&#34;:[1.351000,61.427000]}" id="NCID0EWLBI" xlink:type="simple">61,427, 1,351</named-content></named-content>
                    </td><td rowspan="1" colspan="1">169,1</td><td rowspan="1" colspan="1"/><td rowspan="1" colspan="1"/><td rowspan="1" colspan="1"/></tr><tr><td rowspan="1" colspan="1">IceAGE 867</td><td rowspan="1" colspan="1">IceAGE</td><td rowspan="1" colspan="1">
                      <abbrev xmlns:xlink="http://www.w3.org/1999/xlink" xlink:title="Zoological Museum University of Hamburg" id="ABBRID0ESMBI" xlink:type="simple">ZMH</abbrev> K-47263</td><td rowspan="1" colspan="2">
                      <named-content xmlns:xlink="http://www.w3.org/1999/xlink" content-type="dwc:verbatimCoordinates" xlink:type="simple"><named-content content-type="geo-json" specific-use="{&#34;type&#34;:&#34;Point&#34;,&#34;coordinates&#34;:[0.507000,61.997000]}" id="NCID0E4MBI" xlink:type="simple">61,997, 0,507</named-content></named-content>
                    </td><td rowspan="1" colspan="1">302,5</td><td rowspan="1" colspan="1"/><td rowspan="1" colspan="1"/><td rowspan="1" colspan="1"/></tr><tr><td rowspan="1" colspan="1">IceAGE 868</td><td rowspan="1" colspan="1">IceAGE</td><td rowspan="1" colspan="1">
                      <abbrev xmlns:xlink="http://www.w3.org/1999/xlink" xlink:title="Zoological Museum University of Hamburg" id="ABBRID0EZNBI" xlink:type="simple">ZMH</abbrev> K-47264</td><td rowspan="1" colspan="2">
                      <named-content xmlns:xlink="http://www.w3.org/1999/xlink" content-type="dwc:verbatimCoordinates" xlink:type="simple"><named-content content-type="geo-json" specific-use="{&#34;type&#34;:&#34;Point&#34;,&#34;coordinates&#34;:[0.259000,62.152000]}" id="NCID0EEOBI" xlink:type="simple">62,152, 0,259</named-content></named-content>
                    </td><td rowspan="1" colspan="1">587,4</td><td rowspan="1" colspan="1"/><td rowspan="1" colspan="1"/><td rowspan="1" colspan="1"/></tr><tr><td rowspan="1" colspan="1">IceAGE 1086</td><td rowspan="1" colspan="1">IceAGE</td><td rowspan="1" colspan="1">
                      <abbrev xmlns:xlink="http://www.w3.org/1999/xlink" xlink:title="Zoological Museum University of Hamburg" id="ABBRID0EAPBI" xlink:type="simple">ZMH</abbrev> K-47265</td><td rowspan="1" colspan="2">
                      <named-content xmlns:xlink="http://www.w3.org/1999/xlink" content-type="dwc:verbatimCoordinates" xlink:type="simple"><named-content content-type="geo-json" specific-use="{&#34;type&#34;:&#34;Point&#34;,&#34;coordinates&#34;:[-26.384000,63.709000]}" id="NCID0ELPBI" xlink:type="simple">63,709, -26,384</named-content></named-content>
                    </td><td rowspan="1" colspan="1">698,1</td><td rowspan="1" colspan="1"/><td rowspan="1" colspan="1">DNA-voucher: <abbrev xmlns:xlink="http://www.w3.org/1999/xlink" xlink:title="Zoological Museum University of Hamburg" id="ABBRID0E1PBI" xlink:type="simple">ZMH</abbrev> K-47265</td><td rowspan="1" colspan="1"/></tr><tr><td rowspan="1" colspan="1">IceAGE 867</td><td rowspan="1" colspan="1">IceAGE</td><td rowspan="1" colspan="1">
                      <abbrev xmlns:xlink="http://www.w3.org/1999/xlink" xlink:title="Zoological Museum University of Hamburg" id="ABBRID0EMQBI" xlink:type="simple">ZMH</abbrev> K-47266</td><td rowspan="1" colspan="2">
                      <named-content xmlns:xlink="http://www.w3.org/1999/xlink" content-type="dwc:verbatimCoordinates" xlink:type="simple"><named-content content-type="geo-json" specific-use="{&#34;type&#34;:&#34;Point&#34;,&#34;coordinates&#34;:[0.507000,61.997000]}" id="NCID0EXQBI" xlink:type="simple">61,997, 0,507</named-content></named-content>
                    </td><td rowspan="1" colspan="1">302,5</td><td rowspan="1" colspan="1"/><td rowspan="1" colspan="1"/><td rowspan="1" colspan="1"/></tr><tr><td rowspan="1" colspan="1">IceAGE 867</td><td rowspan="1" colspan="1">IceAGE</td><td rowspan="1" colspan="1">
                      <abbrev xmlns:xlink="http://www.w3.org/1999/xlink" xlink:title="Zoological Museum University of Hamburg" id="ABBRID0ETRBI" xlink:type="simple">ZMH</abbrev> K-47267</td><td rowspan="1" colspan="2">
                      <named-content xmlns:xlink="http://www.w3.org/1999/xlink" content-type="dwc:verbatimCoordinates" xlink:type="simple"><named-content content-type="geo-json" specific-use="{&#34;type&#34;:&#34;Point&#34;,&#34;coordinates&#34;:[0.507000,61.997000]}" id="NCID0E5RBI" xlink:type="simple">61,997, 0,507</named-content></named-content>
                    </td><td rowspan="1" colspan="1">302,5</td><td rowspan="1" colspan="1"/><td rowspan="1" colspan="1">DNA-voucher: <abbrev xmlns:xlink="http://www.w3.org/1999/xlink" xlink:title="Zoological Museum University of Hamburg" id="ABBRID0ENSBI" xlink:type="simple">ZMH</abbrev> K-47267</td><td rowspan="1" colspan="1"/></tr><tr><td rowspan="12" colspan="1">
                      <italic><tp:taxon-name><tp:taxon-name-part taxon-name-part-type="genus" reg="Amphilochus">Amphilochus</tp:taxon-name-part> <tp:taxon-name-part taxon-name-part-type="species" reg="hamatus">hamatus</tp:taxon-name-part></tp:taxon-name></italic> (Stephensen, 1925)</td><td rowspan="1" colspan="1">BioIce 2077</td><td rowspan="1" colspan="1">BioIce</td><td rowspan="1" colspan="1">IINH37894</td><td rowspan="1" colspan="2">
                      <named-content xmlns:xlink="http://www.w3.org/1999/xlink" content-type="dwc:verbatimCoordinates" xlink:type="simple"><named-content content-type="geo-json" specific-use="{&#34;type&#34;:&#34;Point&#34;,&#34;coordinates&#34;:[-17.104000,67.405000]}" id="NCID0EUTBI" xlink:type="simple">67,405, -17,104</named-content></named-content>
                    </td><td rowspan="1" colspan="1">1048,0</td><td rowspan="1" colspan="1">-0,50</td><td rowspan="1" colspan="1"/><td rowspan="1" colspan="1"/></tr><tr><td rowspan="1" colspan="1">BioIce 2087</td><td rowspan="1" colspan="1">BioIce</td><td rowspan="1" colspan="1"/><td rowspan="1" colspan="2">
                      <named-content xmlns:xlink="http://www.w3.org/1999/xlink" content-type="dwc:verbatimCoordinates" xlink:type="simple"><named-content content-type="geo-json" specific-use="{&#34;type&#34;:&#34;Point&#34;,&#34;coordinates&#34;:[-17.446000,67.257000]}" id="NCID0EWUBI" xlink:type="simple">67,257, -17,446</named-content></named-content>
                    </td><td rowspan="1" colspan="1">735,0</td><td rowspan="1" colspan="1">-0,40</td><td rowspan="1" colspan="1"/><td rowspan="1" colspan="1"/></tr><tr><td rowspan="1" colspan="1">BioIce 2088</td><td rowspan="1" colspan="1">BioIce</td><td rowspan="1" colspan="1">IINH37892</td><td rowspan="1" colspan="2">
                      <named-content xmlns:xlink="http://www.w3.org/1999/xlink" content-type="dwc:verbatimCoordinates" xlink:type="simple"><named-content content-type="geo-json" specific-use="{&#34;type&#34;:&#34;Point&#34;,&#34;coordinates&#34;:[-17.857000,67.239000]}" id="NCID0EYVBI" xlink:type="simple">67,239, -17,857</named-content></named-content>
                    </td><td rowspan="1" colspan="1">617,0</td><td rowspan="1" colspan="1">-0,40</td><td rowspan="1" colspan="1"/><td rowspan="1" colspan="1"/></tr><tr><td rowspan="1" colspan="1">BioIce 2090</td><td rowspan="1" colspan="1">BioIce</td><td rowspan="1" colspan="1">IINH37893</td><td rowspan="1" colspan="2">
                      <named-content xmlns:xlink="http://www.w3.org/1999/xlink" content-type="dwc:verbatimCoordinates" xlink:type="simple"><named-content content-type="geo-json" specific-use="{&#34;type&#34;:&#34;Point&#34;,&#34;coordinates&#34;:[-17.816000,67.222000]}" id="NCID0E1WBI" xlink:type="simple">67,222, -17,816</named-content></named-content>
                    </td><td rowspan="1" colspan="1">539,0</td><td rowspan="1" colspan="1">-0,40</td><td rowspan="1" colspan="1"/><td rowspan="1" colspan="1"/></tr><tr><td rowspan="1" colspan="1">BioIce 2096</td><td rowspan="1" colspan="1">BioIce</td><td rowspan="1" colspan="1">IINH37891</td><td rowspan="1" colspan="2">
                      <named-content xmlns:xlink="http://www.w3.org/1999/xlink" content-type="dwc:verbatimCoordinates" xlink:type="simple"><named-content content-type="geo-json" specific-use="{&#34;type&#34;:&#34;Point&#34;,&#34;coordinates&#34;:[-17.578000,67.018000]}" id="NCID0E3XBI" xlink:type="simple">67,018, -17,578</named-content></named-content>
                    </td><td rowspan="1" colspan="1">300,0</td><td rowspan="1" colspan="1">1,70</td><td rowspan="1" colspan="1"/><td rowspan="1" colspan="1"/></tr><tr><td rowspan="1" colspan="1">BioIce 2100</td><td rowspan="1" colspan="1">BioIce</td><td rowspan="1" colspan="1"/><td rowspan="1" colspan="2">
                      <named-content xmlns:xlink="http://www.w3.org/1999/xlink" content-type="dwc:verbatimCoordinates" xlink:type="simple"><named-content content-type="geo-json" specific-use="{&#34;type&#34;:&#34;Point&#34;,&#34;coordinates&#34;:[-19.421000,68.001000]}" id="NCID0E5YBI" xlink:type="simple">68,001, -19,421</named-content></named-content>
                    </td><td rowspan="1" colspan="1">1141,0</td><td rowspan="1" colspan="1">-0,60</td><td rowspan="1" colspan="1"/><td rowspan="1" colspan="1"/></tr><tr><td rowspan="1" colspan="1">BioIce 2107</td><td rowspan="1" colspan="1">BioIce</td><td rowspan="1" colspan="1">IINH37890</td><td rowspan="1" colspan="2">
                      <named-content xmlns:xlink="http://www.w3.org/1999/xlink" content-type="dwc:verbatimCoordinates" xlink:type="simple"><named-content content-type="geo-json" specific-use="{&#34;type&#34;:&#34;Point&#34;,&#34;coordinates&#34;:[-19.555000,67.836000]}" id="NCID0EA1BI" xlink:type="simple">67,836, -19,555</named-content></named-content>
                    </td><td rowspan="1" colspan="1">905,0</td><td rowspan="1" colspan="1">-0,60</td><td rowspan="1" colspan="1"/><td rowspan="1" colspan="1"/></tr><tr><td rowspan="1" colspan="1">BioIce 2136</td><td rowspan="1" colspan="1">BioIce</td><td rowspan="1" colspan="1">IINH37896</td><td rowspan="1" colspan="2">
                      <named-content xmlns:xlink="http://www.w3.org/1999/xlink" content-type="dwc:verbatimCoordinates" xlink:type="simple"><named-content content-type="geo-json" specific-use="{&#34;type&#34;:&#34;Point&#34;,&#34;coordinates&#34;:[-18.953000,66.726000]}" id="NCID0EC2BI" xlink:type="simple">66,726, -18,953</named-content></named-content>
                    </td><td rowspan="1" colspan="1">417,0</td><td rowspan="1" colspan="1">0,60</td><td rowspan="1" colspan="1"/><td rowspan="1" colspan="1"/></tr><tr><td rowspan="1" colspan="1">BioIce 2149</td><td rowspan="1" colspan="1">BioIce</td><td rowspan="1" colspan="1"/><td rowspan="1" colspan="2">
                      <named-content xmlns:xlink="http://www.w3.org/1999/xlink" content-type="dwc:verbatimCoordinates" xlink:type="simple"><named-content content-type="geo-json" specific-use="{&#34;type&#34;:&#34;Point&#34;,&#34;coordinates&#34;:[-20.086000,66.749000]}" id="NCID0EE3BI" xlink:type="simple">66,749, -20,086</named-content></named-content>
                    </td><td rowspan="1" colspan="1">293,0</td><td rowspan="1" colspan="1">3,00</td><td rowspan="1" colspan="1"/><td rowspan="1" colspan="1"/></tr><tr><td rowspan="1" colspan="1">BioIce 2213</td><td rowspan="1" colspan="1">BioIce</td><td rowspan="1" colspan="1">IINH37897</td><td rowspan="1" colspan="2">
                      <named-content xmlns:xlink="http://www.w3.org/1999/xlink" content-type="dwc:verbatimCoordinates" xlink:type="simple"><named-content content-type="geo-json" specific-use="{&#34;type&#34;:&#34;Point&#34;,&#34;coordinates&#34;:[-23.971000,64.155000]}" id="NCID0EG4BI" xlink:type="simple">64,155, -23,971</named-content></named-content>
                    </td><td rowspan="1" colspan="1">260,0</td><td rowspan="1" colspan="1">7,00</td><td rowspan="1" colspan="1"/><td rowspan="1" colspan="1"/></tr><tr><td rowspan="1" colspan="1">BioIce 2236</td><td rowspan="1" colspan="1">BioIce</td><td rowspan="1" colspan="1">IINH37898</td><td rowspan="1" colspan="2">
                      <named-content xmlns:xlink="http://www.w3.org/1999/xlink" content-type="dwc:verbatimCoordinates" xlink:type="simple"><named-content content-type="geo-json" specific-use="{&#34;type&#34;:&#34;Point&#34;,&#34;coordinates&#34;:[-24.680000,63.450000]}" id="NCID0EI5BI" xlink:type="simple">63,450, -24,680</named-content></named-content>
                    </td><td rowspan="1" colspan="1">293,0</td><td rowspan="1" colspan="1">6,90</td><td rowspan="1" colspan="1"/><td rowspan="1" colspan="1"/></tr><tr><td rowspan="1" colspan="1">BioIce 2237</td><td rowspan="1" colspan="1">BioIce</td><td rowspan="1" colspan="1"/><td rowspan="1" colspan="2">
                      <named-content xmlns:xlink="http://www.w3.org/1999/xlink" content-type="dwc:verbatimCoordinates" xlink:type="simple"><named-content content-type="geo-json" specific-use="{&#34;type&#34;:&#34;Point&#34;,&#34;coordinates&#34;:[-24.408000,63.270000]}" id="NCID0EK6BI" xlink:type="simple">63,270, -24,408</named-content></named-content>
                    </td><td rowspan="1" colspan="1">293,0</td><td rowspan="1" colspan="1"/><td rowspan="1" colspan="1"/><td rowspan="1" colspan="1"/></tr><tr><td rowspan="25" colspan="1">
                      <italic><tp:taxon-name><tp:taxon-name-part taxon-name-part-type="genus" reg="Amphilochus">Amphilochus</tp:taxon-name-part> <tp:taxon-name-part taxon-name-part-type="species" reg="hamatus">hamatus</tp:taxon-name-part></tp:taxon-name></italic> (Stephensen, 1925)</td><td rowspan="1" colspan="1">BioIce 2317</td><td rowspan="1" colspan="1">BioIce</td><td rowspan="1" colspan="1">IINH37889</td><td rowspan="1" colspan="2">
                      <named-content xmlns:xlink="http://www.w3.org/1999/xlink" content-type="dwc:verbatimCoordinates" xlink:type="simple"><named-content content-type="geo-json" specific-use="{&#34;type&#34;:&#34;Point&#34;,&#34;coordinates&#34;:[-9.050000,64.117000]}" id="NCID0E2ACI" xlink:type="simple">64,117, -9,050</named-content></named-content>
                    </td><td rowspan="1" colspan="1">996,0</td><td rowspan="1" colspan="1"/><td rowspan="1" colspan="1"/><td rowspan="1" colspan="1"/></tr><tr><td rowspan="1" colspan="1">BioIce 2318</td><td rowspan="1" colspan="1">BioIce</td><td rowspan="1" colspan="1">IINH37900</td><td rowspan="1" colspan="2">
                      <named-content xmlns:xlink="http://www.w3.org/1999/xlink" content-type="dwc:verbatimCoordinates" xlink:type="simple"><named-content content-type="geo-json" specific-use="{&#34;type&#34;:&#34;Point&#34;,&#34;coordinates&#34;:[-9.030000,64.070000]}" id="NCID0E4BCI" xlink:type="simple">64,070, -9,030</named-content></named-content>
                    </td><td rowspan="1" colspan="1">996,0</td><td rowspan="1" colspan="1"/><td rowspan="1" colspan="1"/><td rowspan="1" colspan="1"/></tr><tr><td rowspan="1" colspan="1">BioIce 2319</td><td rowspan="1" colspan="1">BioIce</td><td rowspan="1" colspan="1">IINH37901</td><td rowspan="1" colspan="2">
                      <named-content xmlns:xlink="http://www.w3.org/1999/xlink" content-type="dwc:verbatimCoordinates" xlink:type="simple"><named-content content-type="geo-json" specific-use="{&#34;type&#34;:&#34;Point&#34;,&#34;coordinates&#34;:[-9.617000,64.017000]}" id="NCID0E6CCI" xlink:type="simple">64,017, -9,617</named-content></named-content>
                    </td><td rowspan="1" colspan="1">776,0</td><td rowspan="1" colspan="1"/><td rowspan="1" colspan="1"/><td rowspan="1" colspan="1"/></tr><tr><td rowspan="1" colspan="1">BioIce 2340</td><td rowspan="1" colspan="1">BioIce</td><td rowspan="1" colspan="1">IINH37902</td><td rowspan="1" colspan="2">
                      <named-content xmlns:xlink="http://www.w3.org/1999/xlink" content-type="dwc:verbatimCoordinates" xlink:type="simple"><named-content content-type="geo-json" specific-use="{&#34;type&#34;:&#34;Point&#34;,&#34;coordinates&#34;:[-13.333000,62.133000]}" id="NCID0EBECI" xlink:type="simple">62,133, -13,333</named-content></named-content>
                    </td><td rowspan="1" colspan="1">1302,0</td><td rowspan="1" colspan="1"/><td rowspan="1" colspan="1"/><td rowspan="1" colspan="1"/></tr><tr><td rowspan="1" colspan="1">BioIce 2367</td><td rowspan="1" colspan="1">BioIce</td><td rowspan="1" colspan="1">IINH37903</td><td rowspan="1" colspan="2">
                      <named-content xmlns:xlink="http://www.w3.org/1999/xlink" content-type="dwc:verbatimCoordinates" xlink:type="simple"><named-content content-type="geo-json" specific-use="{&#34;type&#34;:&#34;Point&#34;,&#34;coordinates&#34;:[-9.430000,64.380000]}" id="NCID0EDFCI" xlink:type="simple">64,380, -9,430</named-content></named-content>
                    </td><td rowspan="1" colspan="1">719,0</td><td rowspan="1" colspan="1"/><td rowspan="1" colspan="1"/><td rowspan="1" colspan="1"/></tr><tr><td rowspan="1" colspan="1">BioIce 2410</td><td rowspan="1" colspan="1">BioIce</td><td rowspan="1" colspan="1">IINH37904</td><td rowspan="1" colspan="2">
                      <named-content xmlns:xlink="http://www.w3.org/1999/xlink" content-type="dwc:verbatimCoordinates" xlink:type="simple"><named-content content-type="geo-json" specific-use="{&#34;type&#34;:&#34;Point&#34;,&#34;coordinates&#34;:[-21.735000,62.860000]}" id="NCID0EFGCI" xlink:type="simple">62,860, -21,735</named-content></named-content>
                    </td><td rowspan="1" colspan="1">1074,0</td><td rowspan="1" colspan="1">4,00</td><td rowspan="1" colspan="1"/><td rowspan="1" colspan="1"/></tr><tr><td rowspan="1" colspan="1">BioIce 2707</td><td rowspan="1" colspan="1">BioIce</td><td rowspan="1" colspan="1">IINH37905</td><td rowspan="1" colspan="2">
                      <named-content xmlns:xlink="http://www.w3.org/1999/xlink" content-type="dwc:verbatimCoordinates" xlink:type="simple"><named-content content-type="geo-json" specific-use="{&#34;type&#34;:&#34;Point&#34;,&#34;coordinates&#34;:[-28.270000,63.922000]}" id="NCID0EHHCI" xlink:type="simple">63,922, -28,270</named-content></named-content>
                    </td><td rowspan="1" colspan="1">1407,0</td><td rowspan="1" colspan="1">3,70</td><td rowspan="1" colspan="1"/><td rowspan="1" colspan="1"/></tr><tr><td rowspan="1" colspan="1">BioIce 2719</td><td rowspan="1" colspan="1">BioIce</td><td rowspan="1" colspan="1">IINH37906</td><td rowspan="1" colspan="2">
                      <named-content xmlns:xlink="http://www.w3.org/1999/xlink" content-type="dwc:verbatimCoordinates" xlink:type="simple"><named-content content-type="geo-json" specific-use="{&#34;type&#34;:&#34;Point&#34;,&#34;coordinates&#34;:[-26.403000,64.428000]}" id="NCID0EJICI" xlink:type="simple">64,428, -26,403</named-content></named-content>
                    </td><td rowspan="1" colspan="1">300,0</td><td rowspan="1" colspan="1">5,60</td><td rowspan="1" colspan="1"/><td rowspan="1" colspan="1"/></tr><tr><td rowspan="1" colspan="1">R671 RP111</td><td rowspan="1" colspan="1">Mareano</td><td rowspan="1" colspan="1">ZMBN_104542</td><td rowspan="1" colspan="2">
                      <named-content xmlns:xlink="http://www.w3.org/1999/xlink" content-type="dwc:verbatimCoordinates" xlink:type="simple"><named-content content-type="geo-json" specific-use="{&#34;type&#34;:&#34;Point&#34;,&#34;coordinates&#34;:[9.875000,67.891000]}" id="NCID0ELJCI" xlink:type="simple">67,891, 9,875</named-content></named-content>
                    </td><td rowspan="1" colspan="1">777,2</td><td rowspan="1" colspan="1">-0,52</td><td rowspan="1" colspan="1"><ext-link xmlns:xlink="http://www.w3.org/1999/xlink" ext-link-type="uri" xlink:href="http://www.boldsystems.org/index.php/Public_RecordView?processid=AMPNB364-15" xlink:type="simple">AMPNB364-15</ext-link></td><td rowspan="1" colspan="1"/></tr><tr><td rowspan="1" colspan="1">R877 RP3</td><td rowspan="1" colspan="1">Mareano</td><td rowspan="1" colspan="1">ZMBN_104479</td><td rowspan="1" colspan="2">
                      <named-content xmlns:xlink="http://www.w3.org/1999/xlink" content-type="dwc:verbatimCoordinates" xlink:type="simple"><named-content content-type="geo-json" specific-use="{&#34;type&#34;:&#34;Point&#34;,&#34;coordinates&#34;:[9.785000,68.475000]}" id="NCID0ENKCI" xlink:type="simple">68,475, 9,785</named-content></named-content>
                    </td><td rowspan="1" colspan="1">2561,4</td><td rowspan="1" colspan="1">-0,80</td><td rowspan="1" colspan="1"><ext-link xmlns:xlink="http://www.w3.org/1999/xlink" ext-link-type="uri" xlink:href="http://www.boldsystems.org/index.php/Public_RecordView?processid=AMPNB301-15" xlink:type="simple">AMPNB301-15</ext-link></td><td rowspan="1" colspan="1"/></tr><tr><td rowspan="1" colspan="1">R776 RP4</td><td rowspan="1" colspan="1">Mareano</td><td rowspan="1" colspan="1"/><td rowspan="1" colspan="2">
                      <named-content xmlns:xlink="http://www.w3.org/1999/xlink" content-type="dwc:verbatimCoordinates" xlink:type="simple"><named-content content-type="geo-json" specific-use="{&#34;type&#34;:&#34;Point&#34;,&#34;coordinates&#34;:[10.354000,68.186000]}" id="NCID0EPLCI" xlink:type="simple">68,186, 10,354</named-content></named-content>
                    </td><td rowspan="1" colspan="1">799,9</td><td rowspan="1" colspan="1">-0,74</td><td rowspan="1" colspan="1"/><td rowspan="1" colspan="1"/></tr><tr><td rowspan="1" colspan="1">IceAGE 869</td><td rowspan="1" colspan="1">IceAGE</td><td rowspan="1" colspan="1">
                      <abbrev xmlns:xlink="http://www.w3.org/1999/xlink" xlink:title="Zoological Museum University of Hamburg" id="ABBRID0ELMCI" xlink:type="simple">ZMH</abbrev> K-47268</td><td rowspan="1" colspan="2">
                      <named-content xmlns:xlink="http://www.w3.org/1999/xlink" content-type="dwc:verbatimCoordinates" xlink:type="simple"><named-content content-type="geo-json" specific-use="{&#34;type&#34;:&#34;Point&#34;,&#34;coordinates&#34;:[0.020000,62.270000]}" id="NCID0EWMCI" xlink:type="simple">62,270, 0,020</named-content></named-content>
                    </td><td rowspan="1" colspan="1">846,4</td><td rowspan="1" colspan="1"/><td rowspan="1" colspan="1"/><td rowspan="1" colspan="1"/></tr><tr><td rowspan="1" colspan="1">IceAGE 1006</td><td rowspan="1" colspan="1">IceAGE</td><td rowspan="1" colspan="1">
                      <abbrev xmlns:xlink="http://www.w3.org/1999/xlink" xlink:title="Zoological Museum University of Hamburg" id="ABBRID0ESNCI" xlink:type="simple">ZMH</abbrev> K-47269</td><td rowspan="1" colspan="2">
                      <named-content xmlns:xlink="http://www.w3.org/1999/xlink" content-type="dwc:verbatimCoordinates" xlink:type="simple"><named-content content-type="geo-json" specific-use="{&#34;type&#34;:&#34;Point&#34;,&#34;coordinates&#34;:[-20.375000,62.551000]}" id="NCID0E4NCI" xlink:type="simple">62,551, -20,375</named-content></named-content>
                    </td><td rowspan="1" colspan="1">1386,8</td><td rowspan="1" colspan="1"/><td rowspan="1" colspan="1"/><td rowspan="1" colspan="1"/></tr><tr><td rowspan="1" colspan="1">IceAGE 1006</td><td rowspan="1" colspan="1">IceAGE</td><td rowspan="1" colspan="1">
                      <abbrev xmlns:xlink="http://www.w3.org/1999/xlink" xlink:title="Zoological Museum University of Hamburg" id="ABBRID0EZOCI" xlink:type="simple">ZMH</abbrev> K-47270</td><td rowspan="1" colspan="2">
                      <named-content xmlns:xlink="http://www.w3.org/1999/xlink" content-type="dwc:verbatimCoordinates" xlink:type="simple"><named-content content-type="geo-json" specific-use="{&#34;type&#34;:&#34;Point&#34;,&#34;coordinates&#34;:[-20.375000,62.551000]}" id="NCID0EEPCI" xlink:type="simple">62,551, -20,375</named-content></named-content>
                    </td><td rowspan="1" colspan="1">1386,8</td><td rowspan="1" colspan="1"/><td rowspan="1" colspan="1"/><td rowspan="1" colspan="1"/></tr><tr><td rowspan="1" colspan="1">IceAGE 1019</td><td rowspan="1" colspan="1">IceAGE</td><td rowspan="1" colspan="1">
                      <abbrev xmlns:xlink="http://www.w3.org/1999/xlink" xlink:title="Zoological Museum University of Hamburg" id="ABBRID0EAQCI" xlink:type="simple">ZMH</abbrev> K-47271</td><td rowspan="1" colspan="2">
                      <named-content xmlns:xlink="http://www.w3.org/1999/xlink" content-type="dwc:verbatimCoordinates" xlink:type="simple"><named-content content-type="geo-json" specific-use="{&#34;type&#34;:&#34;Point&#34;,&#34;coordinates&#34;:[-20.744000,62.939000]}" id="NCID0ELQCI" xlink:type="simple">62,939, -20,744</named-content></named-content>
                    </td><td rowspan="1" colspan="1">913,6</td><td rowspan="1" colspan="1"/><td rowspan="1" colspan="1"/><td rowspan="1" colspan="1"/></tr><tr><td rowspan="1" colspan="1">IceAGE 1132</td><td rowspan="1" colspan="1">IceAGE</td><td rowspan="1" colspan="1">
                      <abbrev xmlns:xlink="http://www.w3.org/1999/xlink" xlink:title="Zoological Museum University of Hamburg" id="ABBRID0EHRCI" xlink:type="simple">ZMH</abbrev> K-47272</td><td rowspan="1" colspan="2">
                      <named-content xmlns:xlink="http://www.w3.org/1999/xlink" content-type="dwc:verbatimCoordinates" xlink:type="simple"><named-content content-type="geo-json" specific-use="{&#34;type&#34;:&#34;Point&#34;,&#34;coordinates&#34;:[-26.755000,67.641000]}" id="NCID0ESRCI" xlink:type="simple">67,641, -26,755</named-content></named-content>
                    </td><td rowspan="1" colspan="1">318,1</td><td rowspan="1" colspan="1"/><td rowspan="1" colspan="1"/><td rowspan="1" colspan="1"/></tr><tr><td rowspan="1" colspan="1">IceAGE 1172</td><td rowspan="1" colspan="1">IceAGE</td><td rowspan="1" colspan="1">
                      <abbrev xmlns:xlink="http://www.w3.org/1999/xlink" xlink:title="Zoological Museum University of Hamburg" id="ABBRID0EOSCI" xlink:type="simple">ZMH</abbrev> K-47273</td><td rowspan="1" colspan="2">
                      <named-content xmlns:xlink="http://www.w3.org/1999/xlink" content-type="dwc:verbatimCoordinates" xlink:type="simple"><named-content content-type="geo-json" specific-use="{&#34;type&#34;:&#34;Point&#34;,&#34;coordinates&#34;:[-6.935000,67.578000]}" id="NCID0EZSCI" xlink:type="simple">67,578, -6,935</named-content></named-content>
                    </td><td rowspan="1" colspan="1">2422,4</td><td rowspan="1" colspan="1"/><td rowspan="1" colspan="1"/><td rowspan="1" colspan="1"/></tr><tr><td rowspan="1" colspan="1">IceAGE 1123</td><td rowspan="1" colspan="1">IceAGE</td><td rowspan="1" colspan="1">
                      <abbrev xmlns:xlink="http://www.w3.org/1999/xlink" xlink:title="Zoological Museum University of Hamburg" id="ABBRID0EVTCI" xlink:type="simple">ZMH</abbrev> K-47274</td><td rowspan="1" colspan="2">
                      <named-content xmlns:xlink="http://www.w3.org/1999/xlink" content-type="dwc:verbatimCoordinates" xlink:type="simple"><named-content content-type="geo-json" specific-use="{&#34;type&#34;:&#34;Point&#34;,&#34;coordinates&#34;:[-26.208000,67.214000]}" id="NCID0EAUCI" xlink:type="simple">67,214, -26,208</named-content></named-content>
                    </td><td rowspan="1" colspan="1">716,5</td><td rowspan="1" colspan="1"/><td rowspan="1" colspan="1"/><td rowspan="1" colspan="1"/></tr><tr><td rowspan="1" colspan="1">IceAGE 1119</td><td rowspan="1" colspan="1">IceAGE</td><td rowspan="1" colspan="1">
                      <abbrev xmlns:xlink="http://www.w3.org/1999/xlink" xlink:title="Zoological Museum University of Hamburg" id="ABBRID0E3UCI" xlink:type="simple">ZMH</abbrev> K-47275</td><td rowspan="1" colspan="2">
                      <named-content xmlns:xlink="http://www.w3.org/1999/xlink" content-type="dwc:verbatimCoordinates" xlink:type="simple"><named-content content-type="geo-json" specific-use="{&#34;type&#34;:&#34;Point&#34;,&#34;coordinates&#34;:[-26.242000,67.214000]}" id="NCID0EHVCI" xlink:type="simple">67,214, -26,242</named-content></named-content>
                    </td><td rowspan="1" colspan="1">696,9</td><td rowspan="1" colspan="1"/><td rowspan="1" colspan="1"/><td rowspan="1" colspan="1"/></tr><tr><td rowspan="1" colspan="1">IceAGE 1119</td><td rowspan="1" colspan="1">IceAGE</td><td rowspan="1" colspan="1">
                      <abbrev xmlns:xlink="http://www.w3.org/1999/xlink" xlink:title="Zoological Museum University of Hamburg" id="ABBRID0EDWCI" xlink:type="simple">ZMH</abbrev> K-47276</td><td rowspan="1" colspan="2">
                      <named-content xmlns:xlink="http://www.w3.org/1999/xlink" content-type="dwc:verbatimCoordinates" xlink:type="simple"><named-content content-type="geo-json" specific-use="{&#34;type&#34;:&#34;Point&#34;,&#34;coordinates&#34;:[-26.242000,67.214000]}" id="NCID0EOWCI" xlink:type="simple">67,214, -26,242</named-content></named-content>
                    </td><td rowspan="1" colspan="1">696,9</td><td rowspan="1" colspan="1"/><td rowspan="1" colspan="1">DNA-voucher: <abbrev xmlns:xlink="http://www.w3.org/1999/xlink" xlink:title="Zoological Museum University of Hamburg" id="ABBRID0E4WCI" xlink:type="simple">ZMH</abbrev> K-47276</td><td rowspan="1" colspan="1"/></tr><tr><td rowspan="1" colspan="1">IceAGE 1010</td><td rowspan="1" colspan="1">IceAGE</td><td rowspan="1" colspan="1">
                      <abbrev xmlns:xlink="http://www.w3.org/1999/xlink" xlink:title="Zoological Museum University of Hamburg" id="ABBRID0EPXCI" xlink:type="simple">ZMH</abbrev> K-47277</td><td rowspan="1" colspan="2">
                      <named-content xmlns:xlink="http://www.w3.org/1999/xlink" content-type="dwc:verbatimCoordinates" xlink:type="simple"><named-content content-type="geo-json" specific-use="{&#34;type&#34;:&#34;Point&#34;,&#34;coordinates&#34;:[-20.395000,62.552000]}" id="NCID0E1XCI" xlink:type="simple">62,552, -20,395</named-content></named-content>
                    </td><td rowspan="1" colspan="1">1384,8</td><td rowspan="1" colspan="1"/><td rowspan="1" colspan="1"/><td rowspan="1" colspan="1"/></tr><tr><td rowspan="1" colspan="1">IceAGE 1010</td><td rowspan="1" colspan="1">IceAGE</td><td rowspan="1" colspan="1">
                      <abbrev xmlns:xlink="http://www.w3.org/1999/xlink" xlink:title="Zoological Museum University of Hamburg" id="ABBRID0EWYCI" xlink:type="simple">ZMH</abbrev> K-47278</td><td rowspan="1" colspan="2">
                      <named-content xmlns:xlink="http://www.w3.org/1999/xlink" content-type="dwc:verbatimCoordinates" xlink:type="simple"><named-content content-type="geo-json" specific-use="{&#34;type&#34;:&#34;Point&#34;,&#34;coordinates&#34;:[-20.395000,62.552000]}" id="NCID0EBZCI" xlink:type="simple">62,552, -20,395</named-content></named-content>
                    </td><td rowspan="1" colspan="1">1384,8</td><td rowspan="1" colspan="1"/><td rowspan="1" colspan="1">DNA-voucher: <abbrev xmlns:xlink="http://www.w3.org/1999/xlink" xlink:title="Zoological Museum University of Hamburg" id="ABBRID0EQZCI" xlink:type="simple">ZMH</abbrev> K-47278</td><td rowspan="1" colspan="1"/></tr><tr><td rowspan="1" colspan="1">IceAGE 1172</td><td rowspan="1" colspan="1">IceAGE</td><td rowspan="1" colspan="1">
                      <abbrev xmlns:xlink="http://www.w3.org/1999/xlink" xlink:title="Zoological Museum University of Hamburg" id="ABBRID0EC1CI" xlink:type="simple">ZMH</abbrev> K-47279</td><td rowspan="1" colspan="2">
                      <named-content xmlns:xlink="http://www.w3.org/1999/xlink" content-type="dwc:verbatimCoordinates" xlink:type="simple"><named-content content-type="geo-json" specific-use="{&#34;type&#34;:&#34;Point&#34;,&#34;coordinates&#34;:[-6.935000,67.578000]}" id="NCID0EN1CI" xlink:type="simple">67,578, -6,935</named-content></named-content>
                    </td><td rowspan="1" colspan="1">2422,4</td><td rowspan="1" colspan="1"/><td rowspan="1" colspan="1">DNA-voucher: <abbrev xmlns:xlink="http://www.w3.org/1999/xlink" xlink:title="Zoological Museum University of Hamburg" id="ABBRID0E31CI" xlink:type="simple">ZMH</abbrev> K-47279</td><td rowspan="1" colspan="1"/></tr><tr><td rowspan="1" colspan="1">IceAGE 869</td><td rowspan="1" colspan="1">IceAGE</td><td rowspan="1" colspan="1">
                      <abbrev xmlns:xlink="http://www.w3.org/1999/xlink" xlink:title="Zoological Museum University of Hamburg" id="ABBRID0EO2CI" xlink:type="simple">ZMH</abbrev> K-47280</td><td rowspan="1" colspan="2">
                      <named-content xmlns:xlink="http://www.w3.org/1999/xlink" content-type="dwc:verbatimCoordinates" xlink:type="simple"><named-content content-type="geo-json" specific-use="{&#34;type&#34;:&#34;Point&#34;,&#34;coordinates&#34;:[0.020000,62.270000]}" id="NCID0EZ2CI" xlink:type="simple">62,270, 0,020</named-content></named-content>
                    </td><td rowspan="1" colspan="1">846,4</td><td rowspan="1" colspan="1"/><td rowspan="1" colspan="1"/><td rowspan="1" colspan="1"/></tr><tr><td rowspan="1" colspan="1">IceAGE 1010</td><td rowspan="1" colspan="1">IceAGE</td><td rowspan="1" colspan="1">
                      <abbrev xmlns:xlink="http://www.w3.org/1999/xlink" xlink:title="Zoological Museum University of Hamburg" id="ABBRID0EV3CI" xlink:type="simple">ZMH</abbrev> K-47281</td><td rowspan="1" colspan="2">
                      <named-content xmlns:xlink="http://www.w3.org/1999/xlink" content-type="dwc:verbatimCoordinates" xlink:type="simple"><named-content content-type="geo-json" specific-use="{&#34;type&#34;:&#34;Point&#34;,&#34;coordinates&#34;:[-20.395000,62.552000]}" id="NCID0EA4CI" xlink:type="simple">62,552, -20,395</named-content></named-content>
                    </td><td rowspan="1" colspan="1">1384,8</td><td rowspan="1" colspan="1"/><td rowspan="1" colspan="1"/><td rowspan="1" colspan="1"/></tr></tbody></table></table-wrap></tp:treatment-sec><ref-list><ref id="B12"><mixed-citation xmlns:xlink="http://www.w3.org/1999/xlink" xlink:type="simple">
          <person-group><name name-style="western"><surname>Chevreux</surname><given-names>ME</given-names></name><name name-style="western"><surname>Fage</surname><given-names>L</given-names></name></person-group> (<year>1925</year>) <article-title>Amphipodes.</article-title> <source>Faune de France</source> <volume>9</volume>: <fpage>1</fpage>–<lpage>487</lpage>.</mixed-citation></ref><ref id="B26"><mixed-citation xmlns:xlink="http://www.w3.org/1999/xlink" xlink:type="simple">
          <person-group><name name-style="western"><surname>Lincoln</surname><given-names>RJ</given-names></name></person-group> (<year>1979</year>) <source>British Marine <tp:taxon-name><tp:taxon-name-part taxon-name-part-type="order">Amphipoda</tp:taxon-name-part></tp:taxon-name>: <tp:taxon-name><tp:taxon-name-part taxon-name-part-type="suborder">Gammaridea</tp:taxon-name-part></tp:taxon-name>.</source> <publisher-name>British Museum (Natural History)</publisher-name>, <publisher-loc>London</publisher-loc>, <size units="page">658 pp</size>.</mixed-citation></ref><ref id="B22"><mixed-citation xmlns:xlink="http://www.w3.org/1999/xlink" xlink:type="simple">
          <person-group><name name-style="western"><surname>Krapp-Schickel</surname><given-names>G</given-names></name></person-group> (<year>1982</year>) <article-title>Family <tp:taxon-name><tp:taxon-name-part taxon-name-part-type="genus">Amphilochidae</tp:taxon-name-part></tp:taxon-name>.</article-title> In: <person-group><name name-style="western"><surname>Ruffo</surname><given-names>S</given-names></name></person-group> (<role>Ed.</role>) <issue-title>The Amphipoda of the Mediterranean. Family Amphilochidae.</issue-title> <source>Mémoires de l’Institut Océanographique</source> <volume>13</volume>: <fpage>70</fpage>–<lpage>93</lpage>.</mixed-citation></ref><ref id="B30"><mixed-citation xmlns:xlink="http://www.w3.org/1999/xlink" xlink:type="simple">
          <person-group><name name-style="western"><surname>Sars</surname><given-names>GO</given-names></name></person-group> (<year>1890–95</year>) <source><tp:taxon-name><tp:taxon-name-part taxon-name-part-type="order">Amphipoda</tp:taxon-name-part></tp:taxon-name>. An Account of the <tp:taxon-name><tp:taxon-name-part taxon-name-part-type="subphylum">Crustacea</tp:taxon-name-part></tp:taxon-name> of Norway With Short Descriptions and Figures of All the Species, 1, Al.</source> <publisher-name>Cammermeyer</publisher-name>, <publisher-loc>Christiania</publisher-loc>, <size units="page">717 pp</size>.</mixed-citation></ref><ref id="B17"><mixed-citation xmlns:xlink="http://www.w3.org/1999/xlink" xlink:type="simple">
          <person-group><name name-style="western"><surname>Gurjanova</surname><given-names>EF</given-names></name></person-group> (<year>1951</year>) <article-title>[Amphipods of the USSR seas and adjacent waters (<tp:taxon-name><tp:taxon-name-part taxon-name-part-type="order">Amphipoda</tp:taxon-name-part></tp:taxon-name> - <tp:taxon-name><tp:taxon-name-part taxon-name-part-type="suborder">Gammaridea</tp:taxon-name-part></tp:taxon-name>).</article-title> <source>] Izdadelstvo Akademii Nauk SSSR</source> <volume>41</volume>: <fpage>1</fpage>–<lpage>1031</lpage>. [In Russian]</mixed-citation></ref><ref id="B40"><mixed-citation xmlns:xlink="http://www.w3.org/1999/xlink" xlink:type="simple">
          <person-group><name name-style="western"><surname>Vader</surname><given-names>W</given-names></name><name name-style="western"><surname>Bryazgin</surname><given-names>VF</given-names></name></person-group> (<year>1998</year>) Karelian-Norwegian Cooperation on the <tp:taxon-name><tp:taxon-name-part taxon-name-part-type="subphylum">Crustacea</tp:taxon-name-part></tp:taxon-name> <tp:taxon-name><tp:taxon-name-part taxon-name-part-type="order">Amphipoda</tp:taxon-name-part></tp:taxon-name> of the Barents Sea Area, With a Preliminary Checklist of <tp:taxon-name><tp:taxon-name-part taxon-name-part-type="order">Amphipoda</tp:taxon-name-part></tp:taxon-name> <tp:taxon-name><tp:taxon-name-part taxon-name-part-type="suborder">Gammaridea</tp:taxon-name-part></tp:taxon-name>. Proceedings of the Scientific Conference held in Karelian Research Centre RAS within the framework of the Days of Norway in Republic of Karelia, Petrozavodsk, 28–31 May, 1997.Russian Academy of Science Karelian Research Centre, 40–45.</mixed-citation></ref><ref id="B39"><mixed-citation xmlns:xlink="http://www.w3.org/1999/xlink" xlink:type="simple">
          <person-group><name name-style="western"><surname>Vader</surname><given-names>W</given-names></name><name name-style="western"><surname>Brattegard</surname><given-names>T</given-names></name><name name-style="western"><surname>Buhl-Mortensen</surname><given-names>L</given-names></name><name name-style="western"><surname>Miskov</surname><given-names>Larsen K</given-names></name></person-group> (<year>2001</year>) Chapter “<tp:taxon-name><tp:taxon-name-part taxon-name-part-type="order">Amphipoda</tp:taxon-name-part></tp:taxon-name>, suborder <tp:taxon-name><tp:taxon-name-part taxon-name-part-type="suborder">Gammaridea</tp:taxon-name-part></tp:taxon-name>”. In: Brattegard T, Holthe T (2001) Distribution of marine benthic macroorganisms in Norway. A tabulated catalogue. Update of Direktoratet for Naturforvaltning Utredning 1997–1: 183–207.</mixed-citation></ref><ref id="B36"><mixed-citation xmlns:xlink="http://www.w3.org/1999/xlink" xlink:type="simple">
          <person-group><name name-style="western"><surname>Stephensen</surname><given-names>K</given-names></name></person-group> (<year>1935</year>) <article-title>The <tp:taxon-name><tp:taxon-name-part taxon-name-part-type="order">Amphipoda</tp:taxon-name-part></tp:taxon-name> of N. Norway and Spitsbergen with adjacent waters.</article-title> <source>Tromsø Museums Skrifter</source> <volume>3</volume>: <fpage>1</fpage>–<lpage>140</lpage>.</mixed-citation></ref><ref id="B41"><mixed-citation xmlns:xlink="http://www.w3.org/1999/xlink" xlink:type="simple">
          <person-group><name name-style="western"><surname>Watling</surname><given-names>L</given-names></name></person-group> (<year>1979</year>) <article-title>Zoogeographic affinities of northeastern North American gammaridean <tp:taxon-name><tp:taxon-name-part taxon-name-part-type="order">Amphipoda</tp:taxon-name-part></tp:taxon-name>.</article-title> <source>Bulletin of the Biological Society of Washington</source> <volume>3</volume>: <fpage>256</fpage>–<lpage>282</lpage>.</mixed-citation></ref><ref id="B10"><mixed-citation xmlns:xlink="http://www.w3.org/1999/xlink" xlink:type="simple">
          <person-group><name name-style="western"><surname>Brunel</surname><given-names>P</given-names></name><name name-style="western"><surname>Bossé</surname><given-names>L</given-names></name><name name-style="western"><surname>Lamarche</surname><given-names>G</given-names></name></person-group> (<year>1998</year>) <article-title>Catalogue of the Marine Invertebrates of the Estuary and Gulf of Saint Lawrence.</article-title> <source>Canadian Special Publication of Fisheries Aquatic Sciences</source> <volume>126</volume>: <fpage>1</fpage>–<lpage>405</lpage>.</mixed-citation></ref></ref-list></tp:taxon-treatment>
