# Supplementary material for: On a new species of Amphilochus from deep and cold Atlantic waters, with a note on the genus Amphilochopsis (Amphipoda, Gammaridea, Amphilochidae)
Source: Zookeys. 2018 Jan 23;(731):103–34. doi: 10.3897/zookeys.731.19899 (PMC5799792; doi:10.3897/zookeys.731.19899)
Supplement: XML Treatment for Amphilochus hamatus [file zookeys.731.19899-treatment3.xml]

<!DOCTYPE tp:taxon-treatment
  PUBLIC "-//TaxonX//DTD Taxonomic Treatment Publishing DTD v0 20100105//EN" "tax-treatment-NSO.dtd">
<tp:taxon-treatment xmlns:tp="http://www.plazi.org/taxpub"><tp:treatment-meta><kwd-group><label>Taxon classification</label><kwd><named-content xmlns:xlink="http://www.w3.org/1999/xlink" content-type="kingdom">Animalia</named-content></kwd><kwd><named-content xmlns:xlink="http://www.w3.org/1999/xlink" content-type="order">Amphipoda</named-content></kwd><kwd><named-content xmlns:xlink="http://www.w3.org/1999/xlink" content-type="family">Amphilochidae</named-content></kwd></kwd-group><mixed-citation publication-type="journal"><person-group><name><surname>Tandberg</surname><given-names>Anne Helene S.</given-names></name><name><surname>Vader</surname><given-names>Wim</given-names></name></person-group><article-title>On a new species of <italic><tp:taxon-name><tp:taxon-name-part taxon-name-part-type="genus" reg="Amphilochus">Amphilochus</tp:taxon-name-part></tp:taxon-name></italic> from deep and cold Atlantic waters, with a note on the genus <italic><tp:taxon-name><tp:taxon-name-part taxon-name-part-type="genus" reg="Amphilochopsis">Amphilochopsis</tp:taxon-name-part></tp:taxon-name></italic> (<tp:taxon-name><tp:taxon-name-part taxon-name-part-type="order">Amphipoda</tp:taxon-name-part></tp:taxon-name>, <tp:taxon-name><tp:taxon-name-part taxon-name-part-type="suborder">Gammaridea</tp:taxon-name-part></tp:taxon-name>, <tp:taxon-name><tp:taxon-name-part taxon-name-part-type="genus" reg="Amphilochidae">Amphilochidae</tp:taxon-name-part></tp:taxon-name>)</article-title><source>Zookeys</source><day>23</day><month>1</month><year>2018</year><volume>2018</volume><issue>731</issue><fpage>103</fpage><lpage>134</lpage><pub-id pub-id-type="doi">10.3897/zookeys.731.19899</pub-id></mixed-citation></tp:treatment-meta><tp:nomenclature><tp:taxon-name>
              <tp:taxon-name-part taxon-name-part-type="genus" reg="Amphilochus">Amphilochus</tp:taxon-name-part>
              <tp:taxon-name-part taxon-name-part-type="species" reg="hamatus">hamatus</tp:taxon-name-part>
            </tp:taxon-name><tp:taxon-authority>(Stephensen, 1925)</tp:taxon-authority><tp:taxon-status xmlns:xlink="http://www.w3.org/1999/xlink" xlink:type="simple">comb. n.</tp:taxon-status><tp:nomenclature-citation-list><tp:nomenclature-citation><tp:taxon-name>
                  <tp:taxon-name-part taxon-name-part-type="genus" reg="Amphilochopsis">Amphilochopsis</tp:taxon-name-part> <tp:taxon-name-part taxon-name-part-type="species" reg="hamatus">hamatus</tp:taxon-name-part></tp:taxon-name><comment>Stephensen, 1925: 173, figs 52–53; <xref ref-type="bibr" rid="B17">Gurjanova 1951</xref>: 402, fig. 246; <xref ref-type="bibr" rid="B3">Barnard and Karaman 1991</xref>: 95.</comment></tp:nomenclature-citation></tp:nomenclature-citation-list></tp:nomenclature><tp:treatment-sec sec-type="material" id="SECID0ETAAK"><title>Material examined.</title><p>Drawings are made from IINH37894 (BioIce 2077), IINH37898 (BioIce 2236), IINH37900 (BioIce 2318) and IINH37903 (BioIce 2367). Material from IceAGE and NorAmph has been used for molecular sequencing and comparisons. For a list of stations for the material, see Table <xref ref-type="table" rid="T1">1</xref>. Type material not examined. The drawings are shown on Figs <xref ref-type="fig" rid="F9">9</xref>–<xref ref-type="fig" rid="F12">12</xref>.</p></tp:treatment-sec><tp:treatment-sec sec-type="description" id="SECID0EFBAK"><title>Description.</title><p>
              <italic>Head</italic>. Rostrum curved, reaches tip of article 1, antenna 1. Eyes not evident, but an ill-defined eye-patch can be seen. Cephalic lobe produced distally and rounded. Antenna 1 shorter than antenna 2; second peduncle-article with a triangular <!--PageBreak-->production on the apex the size of third peduncle article; peduncle subequal to ten-articulate flagellum; no accessory flagellum. Antenna 2 peduncle longer than flagellum; short setae on peduncle, and a pair of long setae at tip of flagellum.</p><p>Labrum asymmetrically bilobed. Mandible molar small but triturative, cone-shaped; incisor serrate; ten accessory spines; palp slender, 3-articulate with series of short setae on article 3, one long seta at tip; lacinia mobilis laterally expanded. Labium symmetric, with inner lobe reduced; sharp tooth making tip of outer lobe look dentate. Maxilla 1 palp 1-articulate, with a crown of two robust setae and a serrate distal margin; inner plate reduced, 1 seta; outer plate with four and eight heavy and five smaller setae. Maxilla 2 long and thin; inner plate shorter than outer plate; three heavy setae and eight smaller setae on outer plate; inner plate with seven short setae distally and <!--PageBreak-->one to two thin setae medially. Maxilliped inner plate small and thin, well separated, just reaching past ischium; outer plate reaching mid-merus, two strong setae distally, serrations on inner margin; palp slim, heavily setulated on carpus and propodus.</p><!--PageBreak--><!--PageBreak--><p>
              <italic>Mesosome</italic> dorsally smooth; segment 3 shorter than segment 4. Coxa 1 reduced, subquadratic and covered by coxa 2, which is longer than broad. Coxa 2 distal margin smooth, no setae. Coxa 3 concave, smooth, with setae on distal margin. Coxa 4 distal margin smooth with setae. Coxa 5–7 concave.</p><p>Pereopod 1 basis subequal to propodus length, upper half distally widened, three long setae posteriorly; carpal lobe 65% of propodus posterior margin; propodus subtriangular, palm oblique, serrate, no setae defining palmer corner, anterodistal tooth of medium size; dactylus with inner margin partly serrate. Pereopod 2 basis weakly longer than propodus, linear; merus with a clearly defined “hook” on posterior side, close to carpus; carpal lobe 100% of propodus posterior margin, boat-shaped with a row of setae on margin; propodus subovate, palm oblique, defined mostly by its serration and upper third with small setae, no setae defining palmar corner, anterodistal tooth large (same size as breadth of the base of dactylus); dactylus inner margin with a row of small and strong setae, otherwise smooth. Pereopod 3 posterior margin of basis with <!--PageBreak-->an even row of slender setae; merus with small lobe. Pereopod 4 basis with very thin setae. Pereopods 5 and 6 basis and merus with posterior lobes; dactylus longer than half-length propodus. Pereopod 7, basis and merus with posterior lobes.</p><p>
              <italic>Metasome</italic> smooth. Epimeral plates rounded, no teeth. Urosome smooth; segment 1 long; segments 2 and 3 short. Uropod 1 peduncle subequal to rami; rami subequal; both peduncle and outer ramus with marginal setae. Uropod 2 peduncle subequal to inner ramus; outer ramus half-length of inner ramus; setation on peduncle and rami. Uropod 3 peduncle marginally longer than rami; outer ramus half-length of inner ramus; rami shorter than telson; setation on peduncle and rami. Gills on segments 2 to 6. Oostegites on segments 2 to 6. Telson elongate, longer than broad; distal end entire and tridentate, all lobes rounded; no setae.</p><fig id="F9" position="float" orientation="portrait"><label>Figure 9.</label><caption><p>
                  <italic><tp:taxon-name><tp:taxon-name-part taxon-name-part-type="genus" reg="Amphilochus">Amphilochus</tp:taxon-name-part> <tp:taxon-name-part taxon-name-part-type="species" reg="hamatus">hamatus</tp:taxon-name-part></tp:taxon-name></italic>. Habitus. IINH37900. Scale bar: 0.5 mm.</p></caption><graphic xmlns:xlink="http://www.w3.org/1999/xlink" xlink:href="zookeys-731-103-g009.jpg" position="float" orientation="portrait" xlink:type="simple" id="oo_180217.jpg"/></fig><fig id="F10" position="float" orientation="portrait"><label>Figure 10.</label><caption><p>
                  <italic><tp:taxon-name><tp:taxon-name-part taxon-name-part-type="genus" reg="Amphilochus">Amphilochus</tp:taxon-name-part> <tp:taxon-name-part taxon-name-part-type="species" reg="hamatus">hamatus</tp:taxon-name-part></tp:taxon-name></italic>. Mouthparts. IINH37894. Scale bars: 0.1 mm.</p></caption><graphic xmlns:xlink="http://www.w3.org/1999/xlink" xlink:href="zookeys-731-103-g010.jpg" position="float" orientation="portrait" xlink:type="simple" id="oo_180218.jpg"/></fig><fig id="F11" position="float" orientation="portrait"><label>Figure 11.</label><caption><p>
                  <italic><tp:taxon-name><tp:taxon-name-part taxon-name-part-type="genus" reg="Amphilochus">Amphilochus</tp:taxon-name-part> <tp:taxon-name-part taxon-name-part-type="species" reg="hamatus">hamatus</tp:taxon-name-part></tp:taxon-name></italic>. Pereopods 1 and 2, uropods. IINH37898 and IINH37903. Scale bars: 0.1 mm.</p></caption><graphic xmlns:xlink="http://www.w3.org/1999/xlink" xlink:href="zookeys-731-103-g011.jpg" position="float" orientation="portrait" xlink:type="simple" id="oo_180220.jpg"/></fig><fig id="F12" position="float" orientation="portrait"><label>Figure 12.</label><caption><p>
                  <italic><tp:taxon-name><tp:taxon-name-part taxon-name-part-type="genus" reg="Amphilochus">Amphilochus</tp:taxon-name-part> <tp:taxon-name-part taxon-name-part-type="species" reg="hamatus">hamatus</tp:taxon-name-part></tp:taxon-name></italic>. Pereopod 3, epimeral plates, telson. IINH37898 and IINH37894. Scale bars: 0.1 mm.</p></caption><graphic xmlns:xlink="http://www.w3.org/1999/xlink" xlink:href="zookeys-731-103-g012.jpg" position="float" orientation="portrait" xlink:type="simple" id="oo_180221.jpg"/></fig></tp:treatment-sec><tp:treatment-sec sec-type="distribution" id="SECID0EBFAK"><title>Distribution.</title><p>This species appears to have a wide depth range based on our collections (206 to 1407 m), although <xref ref-type="bibr" rid="B35">Stephensen (1925)</xref> found it only in deep water (700 to 2702 m). The temperatures it has been found at range from -0.6 to +7.0 °C. It is also recorded from the deep Norwegian Sea (<xref ref-type="bibr" rid="B15">Dahl 1979</xref>), the Arctic basin (<xref ref-type="bibr" rid="B17">Gurjanova 1951</xref>), Greenland (<xref ref-type="bibr" rid="B7">Brandt et al. 1996</xref>) and the deep polar basin (<xref ref-type="bibr" rid="B38">Tzvetkova and Golikov 2001</xref>).</p></tp:treatment-sec><tp:treatment-sec><!--Section generated to contain objects referenced in tp:taxon-treatment.--><table-wrap id="T1" position="float" orientation="portrait"><label>Table 1.</label><caption><p>List of stations for examined species of <italic><tp:taxon-name><tp:taxon-name-part taxon-name-part-type="genus" reg="Amphilochus">Amphilochus</tp:taxon-name-part> <tp:taxon-name-part taxon-name-part-type="species" reg="anoculus">anoculus</tp:taxon-name-part></tp:taxon-name></italic> sp. n., <italic><tp:taxon-name><tp:taxon-name-part taxon-name-part-type="genus" reg="Amphilochus">A.</tp:taxon-name-part> <tp:taxon-name-part taxon-name-part-type="species" reg="manudens">manudens</tp:taxon-name-part></tp:taxon-name></italic>, and <italic><tp:taxon-name><tp:taxon-name-part taxon-name-part-type="genus" reg="Amphilochus">A.</tp:taxon-name-part> <tp:taxon-name-part taxon-name-part-type="species" reg="hamatus">hamatus</tp:taxon-name-part></tp:taxon-name></italic>. Asterisk * after museum-number indicates holo- and paratypes.</p></caption><table id="TID0EBFAC" rules="all"><tbody><tr><th rowspan="1" colspan="1">Species</th><th rowspan="1" colspan="1">Station name</th><th rowspan="1" colspan="1">Sampling programme</th><th rowspan="1" colspan="1">Collection number</th><th rowspan="1" colspan="1">Latitude (dec)</th><th rowspan="1" colspan="1">Longitude (dec)</th><th rowspan="1" colspan="1">Depth (m)</th><th rowspan="1" colspan="1">Temp (C)</th><th rowspan="1" colspan="1">
                      <abbrev xmlns:xlink="http://www.w3.org/1999/xlink" xlink:title="Barcode of Life Project" id="ABBRID0E4OAC" xlink:type="simple">BOLD</abbrev>-accension number</th><th rowspan="1" colspan="1">Note</th></tr><tr><td rowspan="26" colspan="1">
                      <italic><tp:taxon-name><tp:taxon-name-part taxon-name-part-type="genus" reg="Amphilochus">Amphilochus</tp:taxon-name-part> <tp:taxon-name-part taxon-name-part-type="species" reg="anoculus">anoculus</tp:taxon-name-part></tp:taxon-name></italic> sp. n.</td><td rowspan="1" colspan="1">BioIce 2087</td><td rowspan="1" colspan="1">BioIce</td><td rowspan="1" colspan="1"/><td rowspan="1" colspan="2">
                      <named-content xmlns:xlink="http://www.w3.org/1999/xlink" content-type="dwc:verbatimCoordinates" xlink:type="simple"><named-content content-type="geo-json" specific-use="{&#34;type&#34;:&#34;Point&#34;,&#34;coordinates&#34;:[-17.446000,67.257000]}" id="NCID0EFAAE" xlink:type="simple">67,257, -17,446</named-content></named-content>
                    </td><td rowspan="1" colspan="1">735,0</td><td rowspan="1" colspan="1">-0,40</td><td rowspan="1" colspan="1"/><td rowspan="1" colspan="1"/></tr><tr><td rowspan="1" colspan="1">BioIce 2088</td><td rowspan="1" colspan="1">BioIce</td><td rowspan="1" colspan="1"/><td rowspan="1" colspan="2">
                      <named-content xmlns:xlink="http://www.w3.org/1999/xlink" content-type="dwc:verbatimCoordinates" xlink:type="simple"><named-content content-type="geo-json" specific-use="{&#34;type&#34;:&#34;Point&#34;,&#34;coordinates&#34;:[-17.857000,67.239000]}" id="NCID0EHBAE" xlink:type="simple">67,239, -17,857</named-content></named-content>
                    </td><td rowspan="1" colspan="1">617,0</td><td rowspan="1" colspan="1">-0,40</td><td rowspan="1" colspan="1"/><td rowspan="1" colspan="1"/></tr><tr><td rowspan="1" colspan="1">BioIce 2094</td><td rowspan="1" colspan="1">BioIce</td><td rowspan="1" colspan="1"/><td rowspan="1" colspan="2">
                      <named-content xmlns:xlink="http://www.w3.org/1999/xlink" content-type="dwc:verbatimCoordinates" xlink:type="simple"><named-content content-type="geo-json" specific-use="{&#34;type&#34;:&#34;Point&#34;,&#34;coordinates&#34;:[-17.570000,67.034000]}" id="NCID0EJCAE" xlink:type="simple">67,034, -17,570</named-content></named-content>
                    </td><td rowspan="1" colspan="1">303,0</td><td rowspan="1" colspan="1">1,70</td><td rowspan="1" colspan="1"/><td rowspan="1" colspan="1"/></tr><tr><td rowspan="1" colspan="1">BioIce 2100</td><td rowspan="1" colspan="1">BioIce</td><td rowspan="1" colspan="1"/><td rowspan="1" colspan="2">
                      <named-content xmlns:xlink="http://www.w3.org/1999/xlink" content-type="dwc:verbatimCoordinates" xlink:type="simple"><named-content content-type="geo-json" specific-use="{&#34;type&#34;:&#34;Point&#34;,&#34;coordinates&#34;:[-19.421000,68.001000]}" id="NCID0ELDAE" xlink:type="simple">68,001, -19,421</named-content></named-content>
                    </td><td rowspan="1" colspan="1">1141,0</td><td rowspan="1" colspan="1">-0,60</td><td rowspan="1" colspan="1"/><td rowspan="1" colspan="1"/></tr><tr><td rowspan="1" colspan="1">BioIce 2107</td><td rowspan="1" colspan="1">BioIce</td><td rowspan="1" colspan="1"/><td rowspan="1" colspan="2">
                      <named-content xmlns:xlink="http://www.w3.org/1999/xlink" content-type="dwc:verbatimCoordinates" xlink:type="simple"><named-content content-type="geo-json" specific-use="{&#34;type&#34;:&#34;Point&#34;,&#34;coordinates&#34;:[-19.555000,67.836000]}" id="NCID0ENEAE" xlink:type="simple">67,836, -19,555</named-content></named-content>
                    </td><td rowspan="1" colspan="1">905,0</td><td rowspan="1" colspan="1">-0,60</td><td rowspan="1" colspan="1"/><td rowspan="1" colspan="1"/></tr><tr><td rowspan="1" colspan="1">BioIce 2136</td><td rowspan="1" colspan="1">BioIce</td><td rowspan="1" colspan="1"/><td rowspan="1" colspan="2">
                      <named-content xmlns:xlink="http://www.w3.org/1999/xlink" content-type="dwc:verbatimCoordinates" xlink:type="simple"><named-content content-type="geo-json" specific-use="{&#34;type&#34;:&#34;Point&#34;,&#34;coordinates&#34;:[-18.953000,66.726000]}" id="NCID0EPFAE" xlink:type="simple">66,726, -18,953</named-content></named-content>
                    </td><td rowspan="1" colspan="1">417,0</td><td rowspan="1" colspan="1">0,60</td><td rowspan="1" colspan="1"/><td rowspan="1" colspan="1"/></tr><tr><td rowspan="1" colspan="1">BioIce 2149</td><td rowspan="1" colspan="1">BioIce</td><td rowspan="1" colspan="1"/><td rowspan="1" colspan="2">
                      <named-content xmlns:xlink="http://www.w3.org/1999/xlink" content-type="dwc:verbatimCoordinates" xlink:type="simple"><named-content content-type="geo-json" specific-use="{&#34;type&#34;:&#34;Point&#34;,&#34;coordinates&#34;:[-20.086000,66.749000]}" id="NCID0ERGAE" xlink:type="simple">66,749, -20,086</named-content></named-content>
                    </td><td rowspan="1" colspan="1">293,0</td><td rowspan="1" colspan="1">3,00</td><td rowspan="1" colspan="1"/><td rowspan="1" colspan="1"/></tr><tr><td rowspan="1" colspan="1">BioIce 2318</td><td rowspan="1" colspan="1">BioIce</td><td rowspan="1" colspan="1">
                      IINH37886 (wet), IINH37916 (slide)</td><td rowspan="1" colspan="2">
                      <named-content xmlns:xlink="http://www.w3.org/1999/xlink" content-type="dwc:verbatimCoordinates" xlink:type="simple"><named-content content-type="geo-json" specific-use="{&#34;type&#34;:&#34;Point&#34;,&#34;coordinates&#34;:[-9.030000,64.070000]}" id="NCID0EYHAE" xlink:type="simple">64,070, -9,030</named-content></named-content>
                    </td><td rowspan="1" colspan="1">996,0</td><td rowspan="1" colspan="1"/><td rowspan="1" colspan="1"/><td rowspan="1" colspan="1"/></tr><tr><td rowspan="1" colspan="1">BioIce 2325</td><td rowspan="1" colspan="1">BioIce</td><td rowspan="1" colspan="1"/><td rowspan="1" colspan="2">
                      <named-content xmlns:xlink="http://www.w3.org/1999/xlink" content-type="dwc:verbatimCoordinates" xlink:type="simple"><named-content content-type="geo-json" specific-use="{&#34;type&#34;:&#34;Point&#34;,&#34;coordinates&#34;:[-10.183000,63.750000]}" id="NCID0E1IAE" xlink:type="simple">63,750, -10,183</named-content></named-content>
                    </td><td rowspan="1" colspan="1">555,0</td><td rowspan="1" colspan="1"/><td rowspan="1" colspan="1"/><td rowspan="1" colspan="1"/></tr><tr><td rowspan="1" colspan="1">BioIce 2367</td><td rowspan="1" colspan="1">BioIce</td><td rowspan="1" colspan="1">IINH37888, IINH37914*, IINH37915*</td><td rowspan="1" colspan="2">
                      <named-content xmlns:xlink="http://www.w3.org/1999/xlink" content-type="dwc:verbatimCoordinates" xlink:type="simple"><named-content content-type="geo-json" specific-use="{&#34;type&#34;:&#34;Point&#34;,&#34;coordinates&#34;:[-9.430000,64.380000]}" id="NCID0E3JAE" xlink:type="simple">64,380, -9,430</named-content></named-content>
                    </td><td rowspan="1" colspan="1">719,0</td><td rowspan="1" colspan="1"/><td rowspan="1" colspan="1"/><td rowspan="1" colspan="1">Paratype (slides)</td></tr><tr><td rowspan="1" colspan="1">3-1</td><td rowspan="1" colspan="1">Akvaplan NIVA Faroe project</td><td rowspan="1" colspan="1"/><td rowspan="1" colspan="2">
                      <named-content xmlns:xlink="http://www.w3.org/1999/xlink" content-type="dwc:verbatimCoordinates" xlink:type="simple"><named-content content-type="geo-json" specific-use="{&#34;type&#34;:&#34;Point&#34;,&#34;coordinates&#34;:[-5.167000,60.348000]}" id="NCID0E5KAE" xlink:type="simple">60,348, -5,167</named-content></named-content>
                    </td><td rowspan="1" colspan="1">1088,0</td><td rowspan="1" colspan="1"/><td rowspan="1" colspan="1"/><td rowspan="1" colspan="1"/></tr><tr><td rowspan="1" colspan="1">8-1</td><td rowspan="1" colspan="1">Akvaplan NIVA Faroe project</td><td rowspan="1" colspan="1"/><td rowspan="1" colspan="2">
                      <named-content xmlns:xlink="http://www.w3.org/1999/xlink" content-type="dwc:verbatimCoordinates" xlink:type="simple"><named-content content-type="geo-json" specific-use="{&#34;type&#34;:&#34;Point&#34;,&#34;coordinates&#34;:[-5.309000,60.591000]}" id="NCID0EAMAE" xlink:type="simple">60,591, -5,309</named-content></named-content>
                    </td><td rowspan="1" colspan="1">825,0</td><td rowspan="1" colspan="1"/><td rowspan="1" colspan="1"/><td rowspan="1" colspan="1"/></tr><tr><td rowspan="1" colspan="1">9-1</td><td rowspan="1" colspan="1">Akvaplan NIVA Faroe project</td><td rowspan="1" colspan="1"/><td rowspan="1" colspan="2">
                      <named-content xmlns:xlink="http://www.w3.org/1999/xlink" content-type="dwc:verbatimCoordinates" xlink:type="simple"><named-content content-type="geo-json" specific-use="{&#34;type&#34;:&#34;Point&#34;,&#34;coordinates&#34;:[-5.206000,60.538000]}" id="NCID0ECNAE" xlink:type="simple">60,538, -5,206</named-content></named-content>
                    </td><td rowspan="1" colspan="1">921,0</td><td rowspan="1" colspan="1"/><td rowspan="1" colspan="1"/><td rowspan="1" colspan="1"/></tr><tr><td rowspan="1" colspan="1">13-2</td><td rowspan="1" colspan="1">Akvaplan NIVA Faroe project</td><td rowspan="1" colspan="1"/><td rowspan="1" colspan="2">
                      <named-content xmlns:xlink="http://www.w3.org/1999/xlink" content-type="dwc:verbatimCoordinates" xlink:type="simple"><named-content content-type="geo-json" specific-use="{&#34;type&#34;:&#34;Point&#34;,&#34;coordinates&#34;:[-4.932000,60.483000]}" id="NCID0EEOAE" xlink:type="simple">60,483, -4,932</named-content></named-content>
                    </td><td rowspan="1" colspan="1">1022,0</td><td rowspan="1" colspan="1"/><td rowspan="1" colspan="1"/><td rowspan="1" colspan="1"/></tr><tr><td rowspan="1" colspan="1">15-1</td><td rowspan="1" colspan="1">Akvaplan NIVA Faroe project</td><td rowspan="1" colspan="1"/><td rowspan="1" colspan="2">
                      <named-content xmlns:xlink="http://www.w3.org/1999/xlink" content-type="dwc:verbatimCoordinates" xlink:type="simple"><named-content content-type="geo-json" specific-use="{&#34;type&#34;:&#34;Point&#34;,&#34;coordinates&#34;:[-4.937000,60.553000]}" id="NCID0EGPAE" xlink:type="simple">60,553, -4,937</named-content></named-content>
                    </td><td rowspan="1" colspan="1">1055,0</td><td rowspan="1" colspan="1"/><td rowspan="1" colspan="1"/><td rowspan="1" colspan="1"/></tr><tr><td rowspan="1" colspan="1">15-3</td><td rowspan="1" colspan="1">Akvaplan NIVA Faroe project</td><td rowspan="1" colspan="1"/><td rowspan="1" colspan="2">
                      <named-content xmlns:xlink="http://www.w3.org/1999/xlink" content-type="dwc:verbatimCoordinates" xlink:type="simple"><named-content content-type="geo-json" specific-use="{&#34;type&#34;:&#34;Point&#34;,&#34;coordinates&#34;:[-4.937000,60.553000]}" id="NCID0EIQAE" xlink:type="simple">60,553, -4,937</named-content></named-content>
                    </td><td rowspan="1" colspan="1">1055,0</td><td rowspan="1" colspan="1"/><td rowspan="1" colspan="1"/><td rowspan="1" colspan="1"/></tr><tr><td rowspan="1" colspan="1">81 03211</td><td rowspan="1" colspan="1">Tromsø Museum Collection tours</td><td rowspan="1" colspan="1">
                      <abbrev xmlns:xlink="http://www.w3.org/1999/xlink" xlink:title="Natural Collections University of Tromsø, Tromsø, Norway" id="ABBRID0EERAE" xlink:type="simple">TSZCr</abbrev> 15516</td><td rowspan="1" colspan="2">
                      <named-content xmlns:xlink="http://www.w3.org/1999/xlink" content-type="dwc:verbatimCoordinates" xlink:type="simple"><named-content content-type="geo-json" specific-use="{&#34;type&#34;:&#34;Point&#34;,&#34;coordinates&#34;:[4.817000,63.167000]}" id="NCID0EPRAE" xlink:type="simple">63,167, 4,817</named-content></named-content>
                    </td><td rowspan="1" colspan="1">860,0</td><td rowspan="1" colspan="1"/><td rowspan="1" colspan="1"/><td rowspan="1" colspan="1"/></tr><tr><td rowspan="1" colspan="1">14968</td><td rowspan="1" colspan="1">Tromsø Museum Collection tours</td><td rowspan="1" colspan="1">
                      <abbrev xmlns:xlink="http://www.w3.org/1999/xlink" xlink:title="Natural Collections University of Tromsø, Tromsø, Norway" id="ABBRID0ELSAE" xlink:type="simple">TSZCr</abbrev> 14968</td><td rowspan="1" colspan="2">
                      <named-content xmlns:xlink="http://www.w3.org/1999/xlink" content-type="dwc:verbatimCoordinates" xlink:type="simple"><named-content content-type="geo-json" specific-use="{&#34;type&#34;:&#34;Point&#34;,&#34;coordinates&#34;:[15.383000,70.850000]}" id="NCID0EWSAE" xlink:type="simple">70,850, 15,383</named-content></named-content>
                    </td><td rowspan="1" colspan="1">2100,0</td><td rowspan="1" colspan="1"/><td rowspan="1" colspan="1"/><td rowspan="1" colspan="1"/></tr><tr><td rowspan="1" colspan="1">JM 369-05</td><td rowspan="1" colspan="1">UNIS AB321-2005</td><td rowspan="1" colspan="1">
                      <abbrev xmlns:xlink="http://www.w3.org/1999/xlink" xlink:title="Natural Collections University of Tromsø, Tromsø, Norway" id="ABBRID0ESTAE" xlink:type="simple">TSZCr</abbrev> 14338*</td><td rowspan="1" colspan="2">
                      <named-content xmlns:xlink="http://www.w3.org/1999/xlink" content-type="dwc:verbatimCoordinates" xlink:type="simple"><named-content content-type="geo-json" specific-use="{&#34;type&#34;:&#34;Point&#34;,&#34;coordinates&#34;:[10.578000,80.531000]}" id="NCID0E4TAE" xlink:type="simple">80,531, 10,578</named-content></named-content>
                    </td><td rowspan="1" colspan="1">819,0</td><td rowspan="1" colspan="1"/><td rowspan="1" colspan="1"/><td rowspan="1" colspan="1">Paratypes (wet)</td></tr><tr><td rowspan="1" colspan="1">R405 RP59</td><td rowspan="1" colspan="1">Mareano</td><td rowspan="1" colspan="1">ZMBN_111537</td><td rowspan="1" colspan="2">
                      <named-content xmlns:xlink="http://www.w3.org/1999/xlink" content-type="dwc:verbatimCoordinates" xlink:type="simple"><named-content content-type="geo-json" specific-use="{&#34;type&#34;:&#34;Point&#34;,&#34;coordinates&#34;:[15.346000,72.140000]}" id="NCID0E6UAE" xlink:type="simple">72,140, 15,346</named-content></named-content>
                    </td><td rowspan="1" colspan="1">902,4</td><td rowspan="1" colspan="1">-0,41</td><td rowspan="1" colspan="1"><ext-link xmlns:xlink="http://www.w3.org/1999/xlink" ext-link-type="uri" xlink:href="http://www.boldsystems.org/index.php/Public_RecordView?processid=AMPNB487-17" xlink:type="simple">AMPNB487-17</ext-link></td><td rowspan="1" colspan="1"/></tr><tr><td rowspan="1" colspan="1">R479 RP156</td><td rowspan="1" colspan="1">Mareano</td><td rowspan="1" colspan="1"/><td rowspan="1" colspan="2">
                      <named-content xmlns:xlink="http://www.w3.org/1999/xlink" content-type="dwc:verbatimCoordinates" xlink:type="simple"><named-content content-type="geo-json" specific-use="{&#34;type&#34;:&#34;Point&#34;,&#34;coordinates&#34;:[10.301000,68.653000]}" id="NCID0EBWAE" xlink:type="simple">68,653, 10,301</named-content></named-content>
                    </td><td rowspan="1" colspan="1">2744,2</td><td rowspan="1" colspan="1">-0,82</td><td rowspan="1" colspan="1"/><td rowspan="1" colspan="1"/></tr><tr><td rowspan="1" colspan="1">R573 RP28</td><td rowspan="1" colspan="1">Mareano</td><td rowspan="1" colspan="1"/><td rowspan="1" colspan="2">
                      <named-content xmlns:xlink="http://www.w3.org/1999/xlink" content-type="dwc:verbatimCoordinates" xlink:type="simple"><named-content content-type="geo-json" specific-use="{&#34;type&#34;:&#34;Point&#34;,&#34;coordinates&#34;:[16.933000,70.872000]}" id="NCID0EDXAE" xlink:type="simple">70,872, 16,933</named-content></named-content>
                    </td><td rowspan="1" colspan="1">916,5</td><td rowspan="1" colspan="1">-0,64</td><td rowspan="1" colspan="1"/><td rowspan="1" colspan="1"/></tr><tr><td rowspan="1" colspan="1">R642 RP104</td><td rowspan="1" colspan="1">Mareano</td><td rowspan="1" colspan="1">ZMBN_104532</td><td rowspan="1" colspan="2">
                      <named-content xmlns:xlink="http://www.w3.org/1999/xlink" content-type="dwc:verbatimCoordinates" xlink:type="simple"><named-content content-type="geo-json" specific-use="{&#34;type&#34;:&#34;Point&#34;,&#34;coordinates&#34;:[9.243000,68.241000]}" id="NCID0EFYAE" xlink:type="simple">68,241, 9,243</named-content></named-content>
                    </td><td rowspan="1" colspan="1">2346,6</td><td rowspan="1" colspan="1">-0,84</td><td rowspan="1" colspan="1"><ext-link xmlns:xlink="http://www.w3.org/1999/xlink" ext-link-type="uri" xlink:href="http://www.boldsystems.org/index.php/Public_RecordView?processid=AMPNB354-15" xlink:type="simple">AMPNB354-15</ext-link></td><td rowspan="1" colspan="1"/></tr><tr><td rowspan="1" colspan="1">R653 RP108</td><td rowspan="1" colspan="1">Mareano</td><td rowspan="1" colspan="1"/><td rowspan="1" colspan="2">
                      <named-content xmlns:xlink="http://www.w3.org/1999/xlink" content-type="dwc:verbatimCoordinates" xlink:type="simple"><named-content content-type="geo-json" specific-use="{&#34;type&#34;:&#34;Point&#34;,&#34;coordinates&#34;:[8.392000,67.608000]}" id="NCID0EHZAE" xlink:type="simple">67,608, 8,392</named-content></named-content>
                    </td><td rowspan="1" colspan="1">1750,7</td><td rowspan="1" colspan="1">-0,84</td><td rowspan="1" colspan="1"/><td rowspan="1" colspan="1"/></tr><tr><td rowspan="1" colspan="1">R671 RP111</td><td rowspan="1" colspan="1">Mareano</td><td rowspan="1" colspan="1">ZMBN_104531</td><td rowspan="1" colspan="2">
                      <named-content xmlns:xlink="http://www.w3.org/1999/xlink" content-type="dwc:verbatimCoordinates" xlink:type="simple"><named-content content-type="geo-json" specific-use="{&#34;type&#34;:&#34;Point&#34;,&#34;coordinates&#34;:[9.875000,67.891000]}" id="NCID0EJ1AE" xlink:type="simple">67,891, 9,875</named-content></named-content>
                    </td><td rowspan="1" colspan="1">777,2</td><td rowspan="1" colspan="1">-0,52</td><td rowspan="1" colspan="1"><ext-link xmlns:xlink="http://www.w3.org/1999/xlink" ext-link-type="uri" xlink:href="http://www.boldsystems.org/index.php/Public_RecordView?processid=AMPNB353-15" xlink:type="simple">AMPNB353-15</ext-link></td><td rowspan="1" colspan="1"/></tr><tr><td rowspan="1" colspan="1">R1180 RP86</td><td rowspan="1" colspan="1">Mareano</td><td rowspan="1" colspan="1"/><td rowspan="1" colspan="2">
                      <named-content xmlns:xlink="http://www.w3.org/1999/xlink" content-type="dwc:verbatimCoordinates" xlink:type="simple"><named-content content-type="geo-json" specific-use="{&#34;type&#34;:&#34;Point&#34;,&#34;coordinates&#34;:[32.992000,71.609000]}" id="NCID0EL2AE" xlink:type="simple">71,609, 32,992</named-content></named-content>
                    </td><td rowspan="1" colspan="1">304,9</td><td rowspan="1" colspan="1">2,84</td><td rowspan="1" colspan="1"/><td rowspan="1" colspan="1"/></tr><tr><td rowspan="27" colspan="1">
                      <italic><tp:taxon-name><tp:taxon-name-part taxon-name-part-type="genus" reg="Amphilochus">Amphilochus</tp:taxon-name-part> <tp:taxon-name-part taxon-name-part-type="species" reg="anoculus">anoculus</tp:taxon-name-part></tp:taxon-name></italic> sp. n.</td><td rowspan="1" colspan="1">R1200 RP90</td><td rowspan="1" colspan="1">Mareano</td><td rowspan="1" colspan="1"/><td rowspan="1" colspan="2">
                      <named-content xmlns:xlink="http://www.w3.org/1999/xlink" content-type="dwc:verbatimCoordinates" xlink:type="simple"><named-content content-type="geo-json" specific-use="{&#34;type&#34;:&#34;Point&#34;,&#34;coordinates&#34;:[32.507000,70.854000]}" id="NCID0E33AE" xlink:type="simple">70,854, 32,507</named-content></named-content>
                    </td><td rowspan="1" colspan="1">248,9</td><td rowspan="1" colspan="1">3,74</td><td rowspan="1" colspan="1"/><td rowspan="1" colspan="1"/></tr><tr><td rowspan="1" colspan="1">R1225 RP112</td><td rowspan="1" colspan="1">Mareano</td><td rowspan="1" colspan="1">ZMBN121953 *</td><td rowspan="1" colspan="2">
                      <named-content xmlns:xlink="http://www.w3.org/1999/xlink" content-type="dwc:verbatimCoordinates" xlink:type="simple"><named-content content-type="geo-json" specific-use="{&#34;type&#34;:&#34;Point&#34;,&#34;coordinates&#34;:[31.734000,70.475000]}" id="NCID0E54AE" xlink:type="simple">70,475, 31,734</named-content></named-content>
                    </td><td rowspan="1" colspan="1">401,4</td><td rowspan="1" colspan="1">5,45</td><td rowspan="1" colspan="1"/><td rowspan="1" colspan="1">Paratype (slide)</td></tr><tr><td rowspan="1" colspan="1">R1225 RP112</td><td rowspan="1" colspan="1">Mareano</td><td rowspan="1" colspan="1">ZMBN121959, ZMBN121960</td><td rowspan="1" colspan="2">
                      <named-content xmlns:xlink="http://www.w3.org/1999/xlink" content-type="dwc:verbatimCoordinates" xlink:type="simple"><named-content content-type="geo-json" specific-use="{&#34;type&#34;:&#34;Point&#34;,&#34;coordinates&#34;:[31.734000,70.475000]}" id="NCID0EA6AE" xlink:type="simple">70,475, 31,734</named-content></named-content>
                    </td><td rowspan="1" colspan="1">401,4</td><td rowspan="1" colspan="1">5,45</td><td rowspan="1" colspan="1"/><td rowspan="1" colspan="1">slides</td></tr><tr><td rowspan="1" colspan="1">IceAGE 1010</td><td rowspan="1" colspan="1">IceAGE</td><td rowspan="1" colspan="1">
                      <abbrev xmlns:xlink="http://www.w3.org/1999/xlink" xlink:title="Zoological Museum University of Hamburg" id="ABBRID0E36AE" xlink:type="simple">ZMH</abbrev> K-47220</td><td rowspan="1" colspan="2">
                      <named-content xmlns:xlink="http://www.w3.org/1999/xlink" content-type="dwc:verbatimCoordinates" xlink:type="simple"><named-content content-type="geo-json" specific-use="{&#34;type&#34;:&#34;Point&#34;,&#34;coordinates&#34;:[-20.395000,62.552000]}" id="NCID0EIAAG" xlink:type="simple">62,552, -20,395</named-content></named-content>
                    </td><td rowspan="1" colspan="1">1384,8</td><td rowspan="1" colspan="1"/><td rowspan="1" colspan="1"/><td rowspan="1" colspan="1"/></tr><tr><td rowspan="1" colspan="1">IceAGE 1010</td><td rowspan="1" colspan="1">IceAGE</td><td rowspan="1" colspan="1">
                      <abbrev xmlns:xlink="http://www.w3.org/1999/xlink" xlink:title="Zoological Museum University of Hamburg" id="ABBRID0EEBAG" xlink:type="simple">ZMH</abbrev> K-47221</td><td rowspan="1" colspan="2">
                      <named-content xmlns:xlink="http://www.w3.org/1999/xlink" content-type="dwc:verbatimCoordinates" xlink:type="simple"><named-content content-type="geo-json" specific-use="{&#34;type&#34;:&#34;Point&#34;,&#34;coordinates&#34;:[-20.395000,62.552000]}" id="NCID0EPBAG" xlink:type="simple">62,552, -20,395</named-content></named-content>
                    </td><td rowspan="1" colspan="1">1384,8</td><td rowspan="1" colspan="1"/><td rowspan="1" colspan="1"/><td rowspan="1" colspan="1"/></tr><tr><td rowspan="1" colspan="1">IceAGE 1054</td><td rowspan="1" colspan="1">IceAGE</td><td rowspan="1" colspan="1">
                      <abbrev xmlns:xlink="http://www.w3.org/1999/xlink" xlink:title="Zoological Museum University of Hamburg" id="ABBRID0ELCAG" xlink:type="simple">ZMH</abbrev> K-47222</td><td rowspan="1" colspan="2">
                      <named-content xmlns:xlink="http://www.w3.org/1999/xlink" content-type="dwc:verbatimCoordinates" xlink:type="simple"><named-content content-type="geo-json" specific-use="{&#34;type&#34;:&#34;Point&#34;,&#34;coordinates&#34;:[-31.377000,61.603000]}" id="NCID0EWCAG" xlink:type="simple">61,603, -31,377</named-content></named-content>
                    </td><td rowspan="1" colspan="1">2537,3</td><td rowspan="1" colspan="1"/><td rowspan="1" colspan="1"/><td rowspan="1" colspan="1"/></tr><tr><td rowspan="1" colspan="1">IceAGE 880</td><td rowspan="1" colspan="1">IceAGE</td><td rowspan="1" colspan="1">ZMBN121954</td><td rowspan="1" colspan="2">
                      <named-content xmlns:xlink="http://www.w3.org/1999/xlink" content-type="dwc:verbatimCoordinates" xlink:type="simple"><named-content content-type="geo-json" specific-use="{&#34;type&#34;:&#34;Point&#34;,&#34;coordinates&#34;:[-8.157000,63.389000]}" id="NCID0EYDAG" xlink:type="simple">63,389, -8,157</named-content></named-content>
                    </td><td rowspan="1" colspan="1">686,0</td><td rowspan="1" colspan="1"/><td rowspan="1" colspan="1"/><td rowspan="1" colspan="1"/></tr><tr><td rowspan="1" colspan="1">IceAGE 880</td><td rowspan="1" colspan="1">IceAGE</td><td rowspan="1" colspan="1">
                      <abbrev xmlns:xlink="http://www.w3.org/1999/xlink" xlink:title="Zoological Museum University of Hamburg" id="ABBRID0EUEAG" xlink:type="simple">ZMH</abbrev> K-47223</td><td rowspan="1" colspan="2">
                      <named-content xmlns:xlink="http://www.w3.org/1999/xlink" content-type="dwc:verbatimCoordinates" xlink:type="simple"><named-content content-type="geo-json" specific-use="{&#34;type&#34;:&#34;Point&#34;,&#34;coordinates&#34;:[-8.157000,63.389000]}" id="NCID0E6EAG" xlink:type="simple">63,389, -8,157</named-content></named-content>
                    </td><td rowspan="1" colspan="1">686,0</td><td rowspan="1" colspan="1"/><td rowspan="1" colspan="1"><ext-link xmlns:xlink="http://www.w3.org/1999/xlink" ext-link-type="uri" xlink:href="http://www.boldsystems.org/index.php/Public_RecordView?processid=AMPIV181-17" xlink:type="simple">AMPIV181-17</ext-link></td><td rowspan="1" colspan="1"/></tr><tr><td rowspan="1" colspan="1">IceAGE 1010</td><td rowspan="1" colspan="1">IceAGE</td><td rowspan="1" colspan="1">ZMBN121955</td><td rowspan="1" colspan="2">
                      <named-content xmlns:xlink="http://www.w3.org/1999/xlink" content-type="dwc:verbatimCoordinates" xlink:type="simple"><named-content content-type="geo-json" specific-use="{&#34;type&#34;:&#34;Point&#34;,&#34;coordinates&#34;:[-20.395000,62.552000]}" id="NCID0EBGAG" xlink:type="simple">62,552, -20,395</named-content></named-content>
                    </td><td rowspan="1" colspan="1">1384,8</td><td rowspan="1" colspan="1"/><td rowspan="1" colspan="1"/><td rowspan="1" colspan="1"/></tr><tr><td rowspan="1" colspan="1">IceAGE 1010</td><td rowspan="1" colspan="1">IceAGE</td><td rowspan="1" colspan="1">
                      <abbrev xmlns:xlink="http://www.w3.org/1999/xlink" xlink:title="Zoological Museum University of Hamburg" id="ABBRID0E4GAG" xlink:type="simple">ZMH</abbrev> K-47224</td><td rowspan="1" colspan="2">
                      <named-content xmlns:xlink="http://www.w3.org/1999/xlink" content-type="dwc:verbatimCoordinates" xlink:type="simple"><named-content content-type="geo-json" specific-use="{&#34;type&#34;:&#34;Point&#34;,&#34;coordinates&#34;:[-20.395000,62.552000]}" id="NCID0EIHAG" xlink:type="simple">62,552, -20,395</named-content></named-content>
                    </td><td rowspan="1" colspan="1">1384,8</td><td rowspan="1" colspan="1"/><td rowspan="1" colspan="1"><ext-link xmlns:xlink="http://www.w3.org/1999/xlink" ext-link-type="uri" xlink:href="http://www.boldsystems.org/index.php/Public_RecordView?processid=AMPIV188-17" xlink:type="simple">AMPIV188-17</ext-link></td><td rowspan="1" colspan="1"/></tr><tr><td rowspan="1" colspan="1">IceAGE 1057</td><td rowspan="1" colspan="1">IceAGE</td><td rowspan="1" colspan="1">
                      <abbrev xmlns:xlink="http://www.w3.org/1999/xlink" xlink:title="Zoological Museum University of Hamburg" id="ABBRID0EEIAG" xlink:type="simple">ZMH</abbrev> K-47225*</td><td rowspan="1" colspan="2">
                      <named-content xmlns:xlink="http://www.w3.org/1999/xlink" content-type="dwc:verbatimCoordinates" xlink:type="simple"><named-content content-type="geo-json" specific-use="{&#34;type&#34;:&#34;Point&#34;,&#34;coordinates&#34;:[-31.356000,61.642000]}" id="NCID0EPIAG" xlink:type="simple">61,642, -31,356</named-content></named-content>
                    </td><td rowspan="1" colspan="1">2504,7</td><td rowspan="1" colspan="1"/><td rowspan="1" colspan="1"/><td rowspan="1" colspan="1">Holotype (slide)</td></tr><tr><td rowspan="1" colspan="1">IceAGE 1168</td><td rowspan="1" colspan="1">IceAGE</td><td rowspan="1" colspan="1">
                      <abbrev xmlns:xlink="http://www.w3.org/1999/xlink" xlink:title="Zoological Museum University of Hamburg" id="ABBRID0ELJAG" xlink:type="simple">ZMH</abbrev> K-47226</td><td rowspan="1" colspan="2">
                      <named-content xmlns:xlink="http://www.w3.org/1999/xlink" content-type="dwc:verbatimCoordinates" xlink:type="simple"><named-content content-type="geo-json" specific-use="{&#34;type&#34;:&#34;Point&#34;,&#34;coordinates&#34;:[-7.001000,67.606000]}" id="NCID0EWJAG" xlink:type="simple">67,606, -7,001</named-content></named-content>
                    </td><td rowspan="1" colspan="1">2372,6</td><td rowspan="1" colspan="1"/><td rowspan="1" colspan="1"/><td rowspan="1" colspan="1"/></tr><tr><td rowspan="1" colspan="1">IceAGE 1123</td><td rowspan="1" colspan="1">IceAGE</td><td rowspan="1" colspan="1">
                      <abbrev xmlns:xlink="http://www.w3.org/1999/xlink" xlink:title="Zoological Museum University of Hamburg" id="ABBRID0ESKAG" xlink:type="simple">ZMH</abbrev> K-47227</td><td rowspan="1" colspan="2">
                      <named-content xmlns:xlink="http://www.w3.org/1999/xlink" content-type="dwc:verbatimCoordinates" xlink:type="simple"><named-content content-type="geo-json" specific-use="{&#34;type&#34;:&#34;Point&#34;,&#34;coordinates&#34;:[-26.208000,67.214000]}" id="NCID0E4KAG" xlink:type="simple">67,214, -26,208</named-content></named-content>
                    </td><td rowspan="1" colspan="1">716,5</td><td rowspan="1" colspan="1"/><td rowspan="1" colspan="1"/><td rowspan="1" colspan="1"/></tr><tr><td rowspan="1" colspan="1">IceAGE 1172</td><td rowspan="1" colspan="1">IceAGE</td><td rowspan="1" colspan="1">
                      <abbrev xmlns:xlink="http://www.w3.org/1999/xlink" xlink:title="Zoological Museum University of Hamburg" id="ABBRID0EZLAG" xlink:type="simple">ZMH</abbrev> K-47228</td><td rowspan="1" colspan="2">
                      <named-content xmlns:xlink="http://www.w3.org/1999/xlink" content-type="dwc:verbatimCoordinates" xlink:type="simple"><named-content content-type="geo-json" specific-use="{&#34;type&#34;:&#34;Point&#34;,&#34;coordinates&#34;:[-6.935000,67.578000]}" id="NCID0EEMAG" xlink:type="simple">67,578, -6,935</named-content></named-content>
                    </td><td rowspan="1" colspan="1">2422,4</td><td rowspan="1" colspan="1"/><td rowspan="1" colspan="1"/><td rowspan="1" colspan="1"/></tr><tr><td rowspan="1" colspan="1">IceAGE 1181</td><td rowspan="1" colspan="1">IceAGE</td><td rowspan="1" colspan="1">ZMBN121956</td><td rowspan="1" colspan="2">
                      <named-content xmlns:xlink="http://www.w3.org/1999/xlink" content-type="dwc:verbatimCoordinates" xlink:type="simple"><named-content content-type="geo-json" specific-use="{&#34;type&#34;:&#34;Point&#34;,&#34;coordinates&#34;:[-12.227000,67.658000]}" id="NCID0EGNAG" xlink:type="simple">67,658, -12,227</named-content></named-content>
                    </td><td rowspan="1" colspan="1">1827,0</td><td rowspan="1" colspan="1"/><td rowspan="1" colspan="1"/><td rowspan="1" colspan="1"/></tr><tr><td rowspan="1" colspan="1">IceAGE 1119</td><td rowspan="1" colspan="1">IceAGE</td><td rowspan="1" colspan="1">ZMBN121957</td><td rowspan="1" colspan="2">
                      <named-content xmlns:xlink="http://www.w3.org/1999/xlink" content-type="dwc:verbatimCoordinates" xlink:type="simple"><named-content content-type="geo-json" specific-use="{&#34;type&#34;:&#34;Point&#34;,&#34;coordinates&#34;:[-26.242000,67.214000]}" id="NCID0EIOAG" xlink:type="simple">67,214, -26,242</named-content></named-content>
                    </td><td rowspan="1" colspan="1">696,9</td><td rowspan="1" colspan="1"/><td rowspan="1" colspan="1"/><td rowspan="1" colspan="1"/></tr><tr><td rowspan="1" colspan="1">IceAGE 871</td><td rowspan="1" colspan="1">IceAGE</td><td rowspan="1" colspan="1">ZMBN121958</td><td rowspan="1" colspan="2">
                      <named-content xmlns:xlink="http://www.w3.org/1999/xlink" content-type="dwc:verbatimCoordinates" xlink:type="simple"><named-content content-type="geo-json" specific-use="{&#34;type&#34;:&#34;Point&#34;,&#34;coordinates&#34;:[-0.946000,62.737000]}" id="NCID0EKPAG" xlink:type="simple">62,737, -0,946</named-content></named-content>
                    </td><td rowspan="1" colspan="1">1577,4</td><td rowspan="1" colspan="1"/><td rowspan="1" colspan="1"/><td rowspan="1" colspan="1"/></tr><tr><td rowspan="1" colspan="1">IceAGE 1168</td><td rowspan="1" colspan="1">IceAGE</td><td rowspan="1" colspan="1">
                      <abbrev xmlns:xlink="http://www.w3.org/1999/xlink" xlink:title="Zoological Museum University of Hamburg" id="ABBRID0EGQAG" xlink:type="simple">ZMH</abbrev> K-47229</td><td rowspan="1" colspan="2">
                      <named-content xmlns:xlink="http://www.w3.org/1999/xlink" content-type="dwc:verbatimCoordinates" xlink:type="simple"><named-content content-type="geo-json" specific-use="{&#34;type&#34;:&#34;Point&#34;,&#34;coordinates&#34;:[-7.001000,67.606000]}" id="NCID0ERQAG" xlink:type="simple">67,606, -7,001</named-content></named-content>
                    </td><td rowspan="1" colspan="1">2372,6</td><td rowspan="1" colspan="1"/><td rowspan="1" colspan="1"/><td rowspan="1" colspan="1"/></tr><tr><td rowspan="1" colspan="1">IceAGE 1123</td><td rowspan="1" colspan="1">IceAGE</td><td rowspan="1" colspan="1">
                      <abbrev xmlns:xlink="http://www.w3.org/1999/xlink" xlink:title="Zoological Museum University of Hamburg" id="ABBRID0ENRAG" xlink:type="simple">ZMH</abbrev> K-47230</td><td rowspan="1" colspan="2">
                      <named-content xmlns:xlink="http://www.w3.org/1999/xlink" content-type="dwc:verbatimCoordinates" xlink:type="simple"><named-content content-type="geo-json" specific-use="{&#34;type&#34;:&#34;Point&#34;,&#34;coordinates&#34;:[-26.208000,67.214000]}" id="NCID0EYRAG" xlink:type="simple">67,214, -26,208</named-content></named-content>
                    </td><td rowspan="1" colspan="1">716,5</td><td rowspan="1" colspan="1"/><td rowspan="1" colspan="1"/><td rowspan="1" colspan="1"/></tr><tr><td rowspan="1" colspan="1">IceAGE 1172</td><td rowspan="1" colspan="1">IceAGE</td><td rowspan="1" colspan="1">
                      <abbrev xmlns:xlink="http://www.w3.org/1999/xlink" xlink:title="Zoological Museum University of Hamburg" id="ABBRID0EUSAG" xlink:type="simple">ZMH</abbrev> K-47231</td><td rowspan="1" colspan="2">
                      <named-content xmlns:xlink="http://www.w3.org/1999/xlink" content-type="dwc:verbatimCoordinates" xlink:type="simple"><named-content content-type="geo-json" specific-use="{&#34;type&#34;:&#34;Point&#34;,&#34;coordinates&#34;:[-6.935000,67.578000]}" id="NCID0E6SAG" xlink:type="simple">67,578, -6,935</named-content></named-content>
                    </td><td rowspan="1" colspan="1">2422,4</td><td rowspan="1" colspan="1"/><td rowspan="1" colspan="1"/><td rowspan="1" colspan="1"/></tr><tr><td rowspan="1" colspan="1">IceAGE 1172</td><td rowspan="1" colspan="1">IceAGE</td><td rowspan="1" colspan="1">
                      <abbrev xmlns:xlink="http://www.w3.org/1999/xlink" xlink:title="Zoological Museum University of Hamburg" id="ABBRID0E2TAG" xlink:type="simple">ZMH</abbrev> K-47232</td><td rowspan="1" colspan="2">
                      <named-content xmlns:xlink="http://www.w3.org/1999/xlink" content-type="dwc:verbatimCoordinates" xlink:type="simple"><named-content content-type="geo-json" specific-use="{&#34;type&#34;:&#34;Point&#34;,&#34;coordinates&#34;:[-6.935000,67.578000]}" id="NCID0EGUAG" xlink:type="simple">67,578, -6,935</named-content></named-content>
                    </td><td rowspan="1" colspan="1">2422,4</td><td rowspan="1" colspan="1"/><td rowspan="1" colspan="1">DNA-voucher: <abbrev xmlns:xlink="http://www.w3.org/1999/xlink" xlink:title="Zoological Museum University of Hamburg" id="ABBRID0EVUAG" xlink:type="simple">ZMH</abbrev> K-47232</td><td rowspan="1" colspan="1"/></tr><tr><td rowspan="1" colspan="1">IceAGE 1054</td><td rowspan="1" colspan="1">IceAGE</td><td rowspan="1" colspan="1">
                      <abbrev xmlns:xlink="http://www.w3.org/1999/xlink" xlink:title="Zoological Museum University of Hamburg" id="ABBRID0EHVAG" xlink:type="simple">ZMH</abbrev> K-47233</td><td rowspan="1" colspan="2">
                      <named-content xmlns:xlink="http://www.w3.org/1999/xlink" content-type="dwc:verbatimCoordinates" xlink:type="simple"><named-content content-type="geo-json" specific-use="{&#34;type&#34;:&#34;Point&#34;,&#34;coordinates&#34;:[-31.377000,61.603000]}" id="NCID0ESVAG" xlink:type="simple">61,603, -31,377</named-content></named-content>
                    </td><td rowspan="1" colspan="1">2537,3</td><td rowspan="1" colspan="1"/><td rowspan="1" colspan="1">DNA-voucher: <abbrev xmlns:xlink="http://www.w3.org/1999/xlink" xlink:title="Zoological Museum University of Hamburg" id="ABBRID0EBWAG" xlink:type="simple">ZMH</abbrev> K-47233</td><td rowspan="1" colspan="1"/></tr><tr><td rowspan="1" colspan="1">IceAGE 1159</td><td rowspan="1" colspan="1">IceAGE</td><td rowspan="1" colspan="1">
                      <abbrev xmlns:xlink="http://www.w3.org/1999/xlink" xlink:title="Zoological Museum University of Hamburg" id="ABBRID0ETWAG" xlink:type="simple">ZMH</abbrev> K-47234</td><td rowspan="1" colspan="2">
                      <named-content xmlns:xlink="http://www.w3.org/1999/xlink" content-type="dwc:verbatimCoordinates" xlink:type="simple"><named-content content-type="geo-json" specific-use="{&#34;type&#34;:&#34;Point&#34;,&#34;coordinates&#34;:[-9.917000,69.111000]}" id="NCID0E5WAG" xlink:type="simple">69,111, -9,917</named-content></named-content>
                    </td><td rowspan="1" colspan="1">2202,8</td><td rowspan="1" colspan="1"/><td rowspan="1" colspan="1"/><td rowspan="1" colspan="1"/></tr><tr><td rowspan="1" colspan="1">IceAGE 868</td><td rowspan="1" colspan="1">IceAGE</td><td rowspan="1" colspan="1">
                      <abbrev xmlns:xlink="http://www.w3.org/1999/xlink" xlink:title="Zoological Museum University of Hamburg" id="ABBRID0E1XAG" xlink:type="simple">ZMH</abbrev> K-47235</td><td rowspan="1" colspan="2">
                      <named-content xmlns:xlink="http://www.w3.org/1999/xlink" content-type="dwc:verbatimCoordinates" xlink:type="simple"><named-content content-type="geo-json" specific-use="{&#34;type&#34;:&#34;Point&#34;,&#34;coordinates&#34;:[0.259000,62.152000]}" id="NCID0EFYAG" xlink:type="simple">62,152, 0,259</named-content></named-content>
                    </td><td rowspan="1" colspan="1">587,4</td><td rowspan="1" colspan="1"/><td rowspan="1" colspan="1"/><td rowspan="1" colspan="1"/></tr><tr><td rowspan="1" colspan="1">IceAGE 1123</td><td rowspan="1" colspan="1">IceAGE</td><td rowspan="1" colspan="1">
                      <abbrev xmlns:xlink="http://www.w3.org/1999/xlink" xlink:title="Zoological Museum University of Hamburg" id="ABBRID0EBZAG" xlink:type="simple">ZMH</abbrev> K-47236</td><td rowspan="1" colspan="2">
                      <named-content xmlns:xlink="http://www.w3.org/1999/xlink" content-type="dwc:verbatimCoordinates" xlink:type="simple"><named-content content-type="geo-json" specific-use="{&#34;type&#34;:&#34;Point&#34;,&#34;coordinates&#34;:[-26.208000,67.214000]}" id="NCID0EMZAG" xlink:type="simple">67,214, -26,208</named-content></named-content>
                    </td><td rowspan="1" colspan="1">716,5</td><td rowspan="1" colspan="1"/><td rowspan="1" colspan="1"/><td rowspan="1" colspan="1"/></tr><tr><td rowspan="1" colspan="1">IceAGE 1010</td><td rowspan="1" colspan="1">IceAGE</td><td rowspan="1" colspan="1">
                      <abbrev xmlns:xlink="http://www.w3.org/1999/xlink" xlink:title="Zoological Museum University of Hamburg" id="ABBRID0EI1AG" xlink:type="simple">ZMH</abbrev> K-47237</td><td rowspan="1" colspan="2">
                      <named-content xmlns:xlink="http://www.w3.org/1999/xlink" content-type="dwc:verbatimCoordinates" xlink:type="simple"><named-content content-type="geo-json" specific-use="{&#34;type&#34;:&#34;Point&#34;,&#34;coordinates&#34;:[-20.395000,62.552000]}" id="NCID0ET1AG" xlink:type="simple">62,552, -20,395</named-content></named-content>
                    </td><td rowspan="1" colspan="1">1384,8</td><td rowspan="1" colspan="1"/><td rowspan="1" colspan="1">DNA-voucher: <abbrev xmlns:xlink="http://www.w3.org/1999/xlink" xlink:title="Zoological Museum University of Hamburg" id="ABBRID0EC2AG" xlink:type="simple">ZMH</abbrev> K-47237</td><td rowspan="1" colspan="1"/></tr><tr><td rowspan="1" colspan="1">IceAGE 1006</td><td rowspan="1" colspan="1">IceAGE</td><td rowspan="1" colspan="1">ZMBN121952*</td><td rowspan="1" colspan="2">
                      <named-content xmlns:xlink="http://www.w3.org/1999/xlink" content-type="dwc:verbatimCoordinates" xlink:type="simple"><named-content content-type="geo-json" specific-use="{&#34;type&#34;:&#34;Point&#34;,&#34;coordinates&#34;:[-20.375000,62.551000]}" id="NCID0E12AG" xlink:type="simple">62,551, -20,375</named-content></named-content>
                    </td><td rowspan="1" colspan="1">1386,8</td><td rowspan="1" colspan="1"/><td rowspan="1" colspan="1"/><td rowspan="1" colspan="1">Paratype (slide)</td></tr><tr><td rowspan="30" colspan="1">
                      <italic><tp:taxon-name><tp:taxon-name-part taxon-name-part-type="genus" reg="Amphilochus">Amphilochus</tp:taxon-name-part> <tp:taxon-name-part taxon-name-part-type="species" reg="manudens">manudens</tp:taxon-name-part></tp:taxon-name></italic> Spence Bate, 1862</td><td rowspan="1" colspan="1">BioIce 2096</td><td rowspan="1" colspan="1">BioIce</td><td rowspan="1" colspan="1"/><td rowspan="1" colspan="2">
                      <named-content xmlns:xlink="http://www.w3.org/1999/xlink" content-type="dwc:verbatimCoordinates" xlink:type="simple"><named-content content-type="geo-json" specific-use="{&#34;type&#34;:&#34;Point&#34;,&#34;coordinates&#34;:[-17.578000,67.018000]}" id="NCID0EL4AG" xlink:type="simple">67,018, -17,578</named-content></named-content>
                    </td><td rowspan="1" colspan="1">300,0</td><td rowspan="1" colspan="1">1,70</td><td rowspan="1" colspan="1"/><td rowspan="1" colspan="1"/></tr><tr><td rowspan="1" colspan="1">BioIce 2207</td><td rowspan="1" colspan="1">BioIce</td><td rowspan="1" colspan="1">IINH37889</td><td rowspan="1" colspan="2">
                      <named-content xmlns:xlink="http://www.w3.org/1999/xlink" content-type="dwc:verbatimCoordinates" xlink:type="simple"><named-content content-type="geo-json" specific-use="{&#34;type&#34;:&#34;Point&#34;,&#34;coordinates&#34;:[-22.596000,67.011000]}" id="NCID0EN5AG" xlink:type="simple">67,011, -22,596</named-content></named-content>
                    </td><td rowspan="1" colspan="1">81,0</td><td rowspan="1" colspan="1">8,30</td><td rowspan="1" colspan="1"/><td rowspan="1" colspan="1"/></tr><tr><td rowspan="1" colspan="1">BioIce 2213</td><td rowspan="1" colspan="1">BioIce</td><td rowspan="1" colspan="1"/><td rowspan="1" colspan="2">
                      <named-content xmlns:xlink="http://www.w3.org/1999/xlink" content-type="dwc:verbatimCoordinates" xlink:type="simple"><named-content content-type="geo-json" specific-use="{&#34;type&#34;:&#34;Point&#34;,&#34;coordinates&#34;:[-23.971000,64.155000]}" id="NCID0EP6AG" xlink:type="simple">64,155, -23,971</named-content></named-content>
                    </td><td rowspan="1" colspan="1">260,0</td><td rowspan="1" colspan="1">7,00</td><td rowspan="1" colspan="1"/><td rowspan="1" colspan="1"/></tr><tr><td rowspan="1" colspan="1">BioIce 2215</td><td rowspan="1" colspan="1">BioIce</td><td rowspan="1" colspan="1">IINH37887</td><td rowspan="1" colspan="2">
                      <named-content xmlns:xlink="http://www.w3.org/1999/xlink" content-type="dwc:verbatimCoordinates" xlink:type="simple"><named-content content-type="geo-json" specific-use="{&#34;type&#34;:&#34;Point&#34;,&#34;coordinates&#34;:[-24.261000,64.157000]}" id="NCID0ERABG" xlink:type="simple">64,157, -24,261</named-content></named-content>
                    </td><td rowspan="1" colspan="1">213,0</td><td rowspan="1" colspan="1">6,90</td><td rowspan="1" colspan="1"/><td rowspan="1" colspan="1"/></tr><tr><td rowspan="1" colspan="1">BioIce 2221</td><td rowspan="1" colspan="1">BioIce</td><td rowspan="1" colspan="1"/><td rowspan="1" colspan="2">
                      <named-content xmlns:xlink="http://www.w3.org/1999/xlink" content-type="dwc:verbatimCoordinates" xlink:type="simple"><named-content content-type="geo-json" specific-use="{&#34;type&#34;:&#34;Point&#34;,&#34;coordinates&#34;:[-25.273000,63.917000]}" id="NCID0ETBBG" xlink:type="simple">63,917, -25,273</named-content></named-content>
                    </td><td rowspan="1" colspan="1">240,0</td><td rowspan="1" colspan="1">6,50</td><td rowspan="1" colspan="1"/><td rowspan="1" colspan="1"/></tr><tr><td rowspan="1" colspan="1">BioIce 2236</td><td rowspan="1" colspan="1">BioIce</td><td rowspan="1" colspan="1"/><td rowspan="1" colspan="2">
                      <named-content xmlns:xlink="http://www.w3.org/1999/xlink" content-type="dwc:verbatimCoordinates" xlink:type="simple"><named-content content-type="geo-json" specific-use="{&#34;type&#34;:&#34;Point&#34;,&#34;coordinates&#34;:[-24.680000,63.450000]}" id="NCID0EVCBG" xlink:type="simple">63,450, -24,680</named-content></named-content>
                    </td><td rowspan="1" colspan="1">293,0</td><td rowspan="1" colspan="1">6,90</td><td rowspan="1" colspan="1"/><td rowspan="1" colspan="1"/></tr><tr><td rowspan="1" colspan="1">BioIce 2237</td><td rowspan="1" colspan="1">BioIce</td><td rowspan="1" colspan="1">IINH37885</td><td rowspan="1" colspan="2">
                      <named-content xmlns:xlink="http://www.w3.org/1999/xlink" content-type="dwc:verbatimCoordinates" xlink:type="simple"><named-content content-type="geo-json" specific-use="{&#34;type&#34;:&#34;Point&#34;,&#34;coordinates&#34;:[-24.408000,63.270000]}" id="NCID0EXDBG" xlink:type="simple">63,270, -24,408</named-content></named-content>
                    </td><td rowspan="1" colspan="1">293,0</td><td rowspan="1" colspan="1">6,90</td><td rowspan="1" colspan="1"/><td rowspan="1" colspan="1"/></tr><tr><td rowspan="1" colspan="1">BioIce 2273</td><td rowspan="1" colspan="1">BioIce</td><td rowspan="1" colspan="1"/><td rowspan="1" colspan="2">
                      <named-content xmlns:xlink="http://www.w3.org/1999/xlink" content-type="dwc:verbatimCoordinates" xlink:type="simple"><named-content content-type="geo-json" specific-use="{&#34;type&#34;:&#34;Point&#34;,&#34;coordinates&#34;:[-24.983000,63.140000]}" id="NCID0EZEBG" xlink:type="simple">63,140, -24,983</named-content></named-content>
                    </td><td rowspan="1" colspan="1">313,0</td><td rowspan="1" colspan="1">7,00</td><td rowspan="1" colspan="1"/><td rowspan="1" colspan="1"/></tr><tr><td rowspan="1" colspan="1">BioIce 2288</td><td rowspan="1" colspan="1">BioIce</td><td rowspan="1" colspan="1"/><td rowspan="1" colspan="2">
                      <named-content xmlns:xlink="http://www.w3.org/1999/xlink" content-type="dwc:verbatimCoordinates" xlink:type="simple"><named-content content-type="geo-json" specific-use="{&#34;type&#34;:&#34;Point&#34;,&#34;coordinates&#34;:[-22.677000,62.387000]}" id="NCID0E2FBG" xlink:type="simple">62,387, -22,677</named-content></named-content>
                    </td><td rowspan="1" colspan="1">1390,0</td><td rowspan="1" colspan="1">3,40</td><td rowspan="1" colspan="1"/><td rowspan="1" colspan="1"/></tr><tr><td rowspan="1" colspan="1">BioIce 2308</td><td rowspan="1" colspan="1">BioIce</td><td rowspan="1" colspan="1"/><td rowspan="1" colspan="2">
                      <named-content xmlns:xlink="http://www.w3.org/1999/xlink" content-type="dwc:verbatimCoordinates" xlink:type="simple"><named-content content-type="geo-json" specific-use="{&#34;type&#34;:&#34;Point&#34;,&#34;coordinates&#34;:[-22.790000,63.250000]}" id="NCID0E4GBG" xlink:type="simple">63,250, -22,790</named-content></named-content>
                    </td><td rowspan="1" colspan="1">263,0</td><td rowspan="1" colspan="1">7,10</td><td rowspan="1" colspan="1"/><td rowspan="1" colspan="1"/></tr><tr><td rowspan="1" colspan="1">BioIce 2314</td><td rowspan="1" colspan="1">BioIce</td><td rowspan="1" colspan="1"/><td rowspan="1" colspan="2">
                      <named-content xmlns:xlink="http://www.w3.org/1999/xlink" content-type="dwc:verbatimCoordinates" xlink:type="simple"><named-content content-type="geo-json" specific-use="{&#34;type&#34;:&#34;Point&#34;,&#34;coordinates&#34;:[-23.058000,63.703000]}" id="NCID0E6HBG" xlink:type="simple">63,703, -23,058</named-content></named-content>
                    </td><td rowspan="1" colspan="1">139,0</td><td rowspan="1" colspan="1">7,60</td><td rowspan="1" colspan="1"/><td rowspan="1" colspan="1"/></tr><tr><td rowspan="1" colspan="1">BioIce 2352</td><td rowspan="1" colspan="1">BioIce</td><td rowspan="1" colspan="1"/><td rowspan="1" colspan="2">
                      <named-content xmlns:xlink="http://www.w3.org/1999/xlink" content-type="dwc:verbatimCoordinates" xlink:type="simple"><named-content content-type="geo-json" specific-use="{&#34;type&#34;:&#34;Point&#34;,&#34;coordinates&#34;:[-11.817000,63.783000]}" id="NCID0EBJBG" xlink:type="simple">63,783, -11,817</named-content></named-content>
                    </td><td rowspan="1" colspan="1">350,0</td><td rowspan="1" colspan="1"/><td rowspan="1" colspan="1"/><td rowspan="1" colspan="1"/></tr><tr><td rowspan="1" colspan="1">BioIce 2358</td><td rowspan="1" colspan="1">BioIce</td><td rowspan="1" colspan="1"/><td rowspan="1" colspan="2">
                      <named-content xmlns:xlink="http://www.w3.org/1999/xlink" content-type="dwc:verbatimCoordinates" xlink:type="simple"><named-content content-type="geo-json" specific-use="{&#34;type&#34;:&#34;Point&#34;,&#34;coordinates&#34;:[-11.533000,63.167000]}" id="NCID0EDKBG" xlink:type="simple">63,167, -11,533</named-content></named-content>
                    </td><td rowspan="1" colspan="1">318,0</td><td rowspan="1" colspan="1"/><td rowspan="1" colspan="1"/><td rowspan="1" colspan="1"/></tr><tr><td rowspan="1" colspan="1">BioIce 2720</td><td rowspan="1" colspan="1">BioIce</td><td rowspan="1" colspan="1"/><td rowspan="1" colspan="2">
                      <named-content xmlns:xlink="http://www.w3.org/1999/xlink" content-type="dwc:verbatimCoordinates" xlink:type="simple"><named-content content-type="geo-json" specific-use="{&#34;type&#34;:&#34;Point&#34;,&#34;coordinates&#34;:[-26.403000,64.430000]}" id="NCID0EFLBG" xlink:type="simple">64,430, -26,403</named-content></named-content>
                    </td><td rowspan="1" colspan="1">304,0</td><td rowspan="1" colspan="1">5,60</td><td rowspan="1" colspan="1"/><td rowspan="1" colspan="1"/></tr><tr><td rowspan="1" colspan="1">R405 RP59</td><td rowspan="1" colspan="1">Mareano</td><td rowspan="1" colspan="1"/><td rowspan="1" colspan="2">
                      <named-content xmlns:xlink="http://www.w3.org/1999/xlink" content-type="dwc:verbatimCoordinates" xlink:type="simple"><named-content content-type="geo-json" specific-use="{&#34;type&#34;:&#34;Point&#34;,&#34;coordinates&#34;:[15.341000,72.137000]}" id="NCID0EHMBG" xlink:type="simple">72,137, 15,341</named-content></named-content>
                    </td><td rowspan="1" colspan="1">899,6</td><td rowspan="1" colspan="1">-0,41</td><td rowspan="1" colspan="1"/><td rowspan="1" colspan="1"/></tr><tr><td rowspan="1" colspan="1">R423 RP69</td><td rowspan="1" colspan="1">Mareano</td><td rowspan="1" colspan="1"/><td rowspan="1" colspan="2">
                      <named-content xmlns:xlink="http://www.w3.org/1999/xlink" content-type="dwc:verbatimCoordinates" xlink:type="simple"><named-content content-type="geo-json" specific-use="{&#34;type&#34;:&#34;Point&#34;,&#34;coordinates&#34;:[17.142000,71.872000]}" id="NCID0EJNBG" xlink:type="simple">71,872, 17,142</named-content></named-content>
                    </td><td rowspan="1" colspan="1">355,3</td><td rowspan="1" colspan="1">5,53</td><td rowspan="1" colspan="1"/><td rowspan="1" colspan="1"/></tr><tr><td rowspan="1" colspan="1">R474 RP154</td><td rowspan="1" colspan="1">Mareano</td><td rowspan="1" colspan="1"/><td rowspan="1" colspan="2">
                      <named-content xmlns:xlink="http://www.w3.org/1999/xlink" content-type="dwc:verbatimCoordinates" xlink:type="simple"><named-content content-type="geo-json" specific-use="{&#34;type&#34;:&#34;Point&#34;,&#34;coordinates&#34;:[18.543000,71.073000]}" id="NCID0ELOBG" xlink:type="simple">71,073, 18,543</named-content></named-content>
                    </td><td rowspan="1" colspan="1">251,0</td><td rowspan="1" colspan="1">7,52</td><td rowspan="1" colspan="1"/><td rowspan="1" colspan="1"/></tr><tr><td rowspan="1" colspan="1">R503 RP51</td><td rowspan="1" colspan="1">Mareano</td><td rowspan="1" colspan="1"/><td rowspan="1" colspan="2">
                      <named-content xmlns:xlink="http://www.w3.org/1999/xlink" content-type="dwc:verbatimCoordinates" xlink:type="simple"><named-content content-type="geo-json" specific-use="{&#34;type&#34;:&#34;Point&#34;,&#34;coordinates&#34;:[25.975000,71.772000]}" id="NCID0ENPBG" xlink:type="simple">71,772, 25,975</named-content></named-content>
                    </td><td rowspan="1" colspan="1">321,1</td><td rowspan="1" colspan="1">4,42</td><td rowspan="1" colspan="1"/><td rowspan="1" colspan="1"/></tr><tr><td rowspan="1" colspan="1">R534 RP60</td><td rowspan="1" colspan="1">Mareano</td><td rowspan="1" colspan="1"/><td rowspan="1" colspan="2">
                      <named-content xmlns:xlink="http://www.w3.org/1999/xlink" content-type="dwc:verbatimCoordinates" xlink:type="simple"><named-content content-type="geo-json" specific-use="{&#34;type&#34;:&#34;Point&#34;,&#34;coordinates&#34;:[18.622000,70.675000]}" id="NCID0EPQBG" xlink:type="simple">70,675, 18,622</named-content></named-content>
                    </td><td rowspan="1" colspan="1">364,6</td><td rowspan="1" colspan="1">6,34</td><td rowspan="1" colspan="1"/><td rowspan="1" colspan="1"/></tr><tr><td rowspan="1" colspan="1">R608 RP87</td><td rowspan="1" colspan="1">Mareano</td><td rowspan="1" colspan="1"/><td rowspan="1" colspan="2">
                      <named-content xmlns:xlink="http://www.w3.org/1999/xlink" content-type="dwc:verbatimCoordinates" xlink:type="simple"><named-content content-type="geo-json" specific-use="{&#34;type&#34;:&#34;Point&#34;,&#34;coordinates&#34;:[21.120000,70.958000]}" id="NCID0ERRBG" xlink:type="simple">70,958, 21,120</named-content></named-content>
                    </td><td rowspan="1" colspan="1">149,0</td><td rowspan="1" colspan="1">6,57</td><td rowspan="1" colspan="1"/><td rowspan="1" colspan="1"/></tr><tr><td rowspan="1" colspan="1">R613 RP90</td><td rowspan="1" colspan="1">Mareano</td><td rowspan="1" colspan="1"/><td rowspan="1" colspan="2">
                      <named-content xmlns:xlink="http://www.w3.org/1999/xlink" content-type="dwc:verbatimCoordinates" xlink:type="simple"><named-content content-type="geo-json" specific-use="{&#34;type&#34;:&#34;Point&#34;,&#34;coordinates&#34;:[20.818000,70.769000]}" id="NCID0ETSBG" xlink:type="simple">70,769, 20,818</named-content></named-content>
                    </td><td rowspan="1" colspan="1">246,8</td><td rowspan="1" colspan="1">6,42</td><td rowspan="1" colspan="1"/><td rowspan="1" colspan="1"/></tr><tr><td rowspan="1" colspan="1">R618 RP91</td><td rowspan="1" colspan="1">Mareano</td><td rowspan="1" colspan="1"/><td rowspan="1" colspan="2">
                      <named-content xmlns:xlink="http://www.w3.org/1999/xlink" content-type="dwc:verbatimCoordinates" xlink:type="simple"><named-content content-type="geo-json" specific-use="{&#34;type&#34;:&#34;Point&#34;,&#34;coordinates&#34;:[21.025000,70.701000]}" id="NCID0EVTBG" xlink:type="simple">70,701, 21,025</named-content></named-content>
                    </td><td rowspan="1" colspan="1">258,8</td><td rowspan="1" colspan="1">6,38</td><td rowspan="1" colspan="1"/><td rowspan="1" colspan="1"/></tr><tr><td rowspan="1" colspan="1">R621 RP93</td><td rowspan="1" colspan="1">Mareano</td><td rowspan="1" colspan="1"/><td rowspan="1" colspan="2">
                      <named-content xmlns:xlink="http://www.w3.org/1999/xlink" content-type="dwc:verbatimCoordinates" xlink:type="simple"><named-content content-type="geo-json" specific-use="{&#34;type&#34;:&#34;Point&#34;,&#34;coordinates&#34;:[20.852000,70.673000]}" id="NCID0EXUBG" xlink:type="simple">70,673, 20,852</named-content></named-content>
                    </td><td rowspan="1" colspan="1">195,6</td><td rowspan="1" colspan="1">7,28</td><td rowspan="1" colspan="1"/><td rowspan="1" colspan="1"/></tr><tr><td rowspan="1" colspan="1">R631 RP99</td><td rowspan="1" colspan="1">Mareano</td><td rowspan="1" colspan="1"/><td rowspan="1" colspan="2">
                      <named-content xmlns:xlink="http://www.w3.org/1999/xlink" content-type="dwc:verbatimCoordinates" xlink:type="simple"><named-content content-type="geo-json" specific-use="{&#34;type&#34;:&#34;Point&#34;,&#34;coordinates&#34;:[19.702000,70.805000]}" id="NCID0EZVBG" xlink:type="simple">70,805, 19,702</named-content></named-content>
                    </td><td rowspan="1" colspan="1">178,6</td><td rowspan="1" colspan="1">6,87</td><td rowspan="1" colspan="1"/><td rowspan="1" colspan="1"/></tr><tr><td rowspan="1" colspan="1">R636 RP102</td><td rowspan="1" colspan="1">Mareano</td><td rowspan="1" colspan="1"/><td rowspan="1" colspan="2">
                      <named-content xmlns:xlink="http://www.w3.org/1999/xlink" content-type="dwc:verbatimCoordinates" xlink:type="simple"><named-content content-type="geo-json" specific-use="{&#34;type&#34;:&#34;Point&#34;,&#34;coordinates&#34;:[20.104000,70.622000]}" id="NCID0E2WBG" xlink:type="simple">70,622, 20,104</named-content></named-content>
                    </td><td rowspan="1" colspan="1">289,7</td><td rowspan="1" colspan="1">6,98</td><td rowspan="1" colspan="1"/><td rowspan="1" colspan="1"/></tr><tr><td rowspan="1" colspan="1">R657 RP109</td><td rowspan="1" colspan="1">Mareano</td><td rowspan="1" colspan="1"/><td rowspan="1" colspan="2">
                      <named-content xmlns:xlink="http://www.w3.org/1999/xlink" content-type="dwc:verbatimCoordinates" xlink:type="simple"><named-content content-type="geo-json" specific-use="{&#34;type&#34;:&#34;Point&#34;,&#34;coordinates&#34;:[8.638000,67.343000]}" id="NCID0E4XBG" xlink:type="simple">67,343, 8,638</named-content></named-content>
                    </td><td rowspan="1" colspan="1">849,6</td><td rowspan="1" colspan="1">-0,84</td><td rowspan="1" colspan="1"/><td rowspan="1" colspan="1"/></tr><tr><td rowspan="1" colspan="1">R721 RP126</td><td rowspan="1" colspan="1">Mareano</td><td rowspan="1" colspan="1"/><td rowspan="1" colspan="2">
                      <named-content xmlns:xlink="http://www.w3.org/1999/xlink" content-type="dwc:verbatimCoordinates" xlink:type="simple"><named-content content-type="geo-json" specific-use="{&#34;type&#34;:&#34;Point&#34;,&#34;coordinates&#34;:[11.809000,67.841000]}" id="NCID0E6YBG" xlink:type="simple">67,841, 11,809</named-content></named-content>
                    </td><td rowspan="1" colspan="1">183,2</td><td rowspan="1" colspan="1">6,87</td><td rowspan="1" colspan="1"/><td rowspan="1" colspan="1"/></tr><tr><td rowspan="1" colspan="1">R733 RP128</td><td rowspan="1" colspan="1">Mareano</td><td rowspan="1" colspan="1">ZMBN_94864</td><td rowspan="1" colspan="2">
                      <named-content xmlns:xlink="http://www.w3.org/1999/xlink" content-type="dwc:verbatimCoordinates" xlink:type="simple"><named-content content-type="geo-json" specific-use="{&#34;type&#34;:&#34;Point&#34;,&#34;coordinates&#34;:[10.272000,67.720000]}" id="NCID0EB1BG" xlink:type="simple">67,720, 10,272</named-content></named-content>
                    </td><td rowspan="1" colspan="1">219,2</td><td rowspan="1" colspan="1">7,34</td><td rowspan="1" colspan="1"><ext-link xmlns:xlink="http://www.w3.org/1999/xlink" ext-link-type="uri" xlink:href="http://www.boldsystems.org/index.php/Public_RecordView?processid=AMPNB115-14" xlink:type="simple">AMPNB115-14</ext-link></td><td rowspan="1" colspan="1"/></tr><tr><td rowspan="1" colspan="1">R754 RP132</td><td rowspan="1" colspan="1">Mareano</td><td rowspan="1" colspan="1"/><td rowspan="1" colspan="2">
                      <named-content xmlns:xlink="http://www.w3.org/1999/xlink" content-type="dwc:verbatimCoordinates" xlink:type="simple"><named-content content-type="geo-json" specific-use="{&#34;type&#34;:&#34;Point&#34;,&#34;coordinates&#34;:[9.685000,67.803000]}" id="NCID0ED2BG" xlink:type="simple">67,803, 9,685</named-content></named-content>
                    </td><td rowspan="1" colspan="1">823,5</td><td rowspan="1" colspan="1">-0,56</td><td rowspan="1" colspan="1"/><td rowspan="1" colspan="1"/></tr><tr><td rowspan="1" colspan="1">R786 RP10</td><td rowspan="1" colspan="1">Mareano</td><td rowspan="1" colspan="1"/><td rowspan="1" colspan="2">
                      <named-content xmlns:xlink="http://www.w3.org/1999/xlink" content-type="dwc:verbatimCoordinates" xlink:type="simple"><named-content content-type="geo-json" specific-use="{&#34;type&#34;:&#34;Point&#34;,&#34;coordinates&#34;:[9.589000,67.953000]}" id="NCID0EF3BG" xlink:type="simple">67,953, 9,589</named-content></named-content>
                    </td><td rowspan="1" colspan="1">1315,4</td><td rowspan="1" colspan="1">-0,84</td><td rowspan="1" colspan="1"/><td rowspan="1" colspan="1"/></tr><tr><td rowspan="30" colspan="1">
                      <italic><tp:taxon-name><tp:taxon-name-part taxon-name-part-type="genus" reg="Amphilochus">Amphilochus</tp:taxon-name-part> <tp:taxon-name-part taxon-name-part-type="species" reg="manudens">manudens</tp:taxon-name-part></tp:taxon-name></italic> Spence Bate, 1862</td><td rowspan="1" colspan="1">R782 RP11</td><td rowspan="1" colspan="1">Mareano</td><td rowspan="1" colspan="1"/><td rowspan="1" colspan="2">
                      <named-content xmlns:xlink="http://www.w3.org/1999/xlink" content-type="dwc:verbatimCoordinates" xlink:type="simple"><named-content content-type="geo-json" specific-use="{&#34;type&#34;:&#34;Point&#34;,&#34;coordinates&#34;:[9.468000,68.059000]}" id="NCID0EW4BG" xlink:type="simple">68,059, 9,468</named-content></named-content>
                    </td><td rowspan="1" colspan="1">1712,0</td><td rowspan="1" colspan="1">-0,81</td><td rowspan="1" colspan="1"/><td rowspan="1" colspan="1"/></tr><tr><td rowspan="1" colspan="1">R821 RP13</td><td rowspan="1" colspan="1">Mareano</td><td rowspan="1" colspan="1">ZMBN_104481</td><td rowspan="1" colspan="2">
                      <named-content xmlns:xlink="http://www.w3.org/1999/xlink" content-type="dwc:verbatimCoordinates" xlink:type="simple"><named-content content-type="geo-json" specific-use="{&#34;type&#34;:&#34;Point&#34;,&#34;coordinates&#34;:[8.223000,67.021000]}" id="NCID0EY5BG" xlink:type="simple">67,021, 8,223</named-content></named-content>
                    </td><td rowspan="1" colspan="1">556,0</td><td rowspan="1" colspan="1"/><td rowspan="1" colspan="1"><ext-link xmlns:xlink="http://www.w3.org/1999/xlink" ext-link-type="uri" xlink:href="http://www.boldsystems.org/index.php/Public_RecordView?processid=AMPNB303-15" xlink:type="simple">AMPNB303-15</ext-link></td><td rowspan="1" colspan="1"/></tr><tr><td rowspan="1" colspan="1">R870 RP19</td><td rowspan="1" colspan="1">Mareano</td><td rowspan="1" colspan="1"/><td rowspan="1" colspan="2">
                      <named-content xmlns:xlink="http://www.w3.org/1999/xlink" content-type="dwc:verbatimCoordinates" xlink:type="simple"><named-content content-type="geo-json" specific-use="{&#34;type&#34;:&#34;Point&#34;,&#34;coordinates&#34;:[11.622000,67.387000]}" id="NCID0E16BG" xlink:type="simple">67,387, 11,622</named-content></named-content>
                    </td><td rowspan="1" colspan="1">128,3</td><td rowspan="1" colspan="1">6,29</td><td rowspan="1" colspan="1"/><td rowspan="1" colspan="1"/></tr><tr><td rowspan="1" colspan="1">R849 RP21</td><td rowspan="1" colspan="1">Mareano</td><td rowspan="1" colspan="1"/><td rowspan="1" colspan="2">
                      <named-content xmlns:xlink="http://www.w3.org/1999/xlink" content-type="dwc:verbatimCoordinates" xlink:type="simple"><named-content content-type="geo-json" specific-use="{&#34;type&#34;:&#34;Point&#34;,&#34;coordinates&#34;:[10.822000,67.401000]}" id="NCID0E4AAI" xlink:type="simple">67,401, 10,822</named-content></named-content>
                    </td><td rowspan="1" colspan="1">179,6</td><td rowspan="1" colspan="1">7,51</td><td rowspan="1" colspan="1"/><td rowspan="1" colspan="1"/></tr><tr><td rowspan="1" colspan="1">R1137 RP77</td><td rowspan="1" colspan="1">Mareano</td><td rowspan="1" colspan="1"/><td rowspan="1" colspan="2">
                      <named-content xmlns:xlink="http://www.w3.org/1999/xlink" content-type="dwc:verbatimCoordinates" xlink:type="simple"><named-content content-type="geo-json" specific-use="{&#34;type&#34;:&#34;Point&#34;,&#34;coordinates&#34;:[32.386000,72.574000]}" id="NCID0E6BAI" xlink:type="simple">72,574, 32,386</named-content></named-content>
                    </td><td rowspan="1" colspan="1">272,3</td><td rowspan="1" colspan="1">2,09</td><td rowspan="1" colspan="1"/><td rowspan="1" colspan="1"/></tr><tr><td rowspan="1" colspan="1">R1146 RP80</td><td rowspan="1" colspan="1">Mareano</td><td rowspan="1" colspan="1"/><td rowspan="1" colspan="2">
                      <named-content xmlns:xlink="http://www.w3.org/1999/xlink" content-type="dwc:verbatimCoordinates" xlink:type="simple"><named-content content-type="geo-json" specific-use="{&#34;type&#34;:&#34;Point&#34;,&#34;coordinates&#34;:[34.287000,72.103000]}" id="NCID0EBDAI" xlink:type="simple">72,103, 34,287</named-content></named-content>
                    </td><td rowspan="1" colspan="1">288,9</td><td rowspan="1" colspan="1">2,18</td><td rowspan="1" colspan="1"/><td rowspan="1" colspan="1"/></tr><tr><td rowspan="1" colspan="1">R1150 RP82</td><td rowspan="1" colspan="1">Mareano</td><td rowspan="1" colspan="1"/><td rowspan="1" colspan="2">
                      <named-content xmlns:xlink="http://www.w3.org/1999/xlink" content-type="dwc:verbatimCoordinates" xlink:type="simple"><named-content content-type="geo-json" specific-use="{&#34;type&#34;:&#34;Point&#34;,&#34;coordinates&#34;:[33.701000,72.093000]}" id="NCID0EDEAI" xlink:type="simple">72,093, 33,701</named-content></named-content>
                    </td><td rowspan="1" colspan="1">249,5</td><td rowspan="1" colspan="1">2,83</td><td rowspan="1" colspan="1"/><td rowspan="1" colspan="1"/></tr><tr><td rowspan="1" colspan="1">R1174 RP85</td><td rowspan="1" colspan="1">Mareano</td><td rowspan="1" colspan="1"/><td rowspan="1" colspan="2">
                      <named-content xmlns:xlink="http://www.w3.org/1999/xlink" content-type="dwc:verbatimCoordinates" xlink:type="simple"><named-content content-type="geo-json" specific-use="{&#34;type&#34;:&#34;Point&#34;,&#34;coordinates&#34;:[32.225000,71.618000]}" id="NCID0EFFAI" xlink:type="simple">71,618, 32,225</named-content></named-content>
                    </td><td rowspan="1" colspan="1">296,5</td><td rowspan="1" colspan="1">3,39</td><td rowspan="1" colspan="1"/><td rowspan="1" colspan="1"/></tr><tr><td rowspan="1" colspan="1">R1180 RP86</td><td rowspan="1" colspan="1">Mareano</td><td rowspan="1" colspan="1"/><td rowspan="1" colspan="2">
                      <named-content xmlns:xlink="http://www.w3.org/1999/xlink" content-type="dwc:verbatimCoordinates" xlink:type="simple"><named-content content-type="geo-json" specific-use="{&#34;type&#34;:&#34;Point&#34;,&#34;coordinates&#34;:[32.992000,71.609000]}" id="NCID0EHGAI" xlink:type="simple">71,609, 32,992</named-content></named-content>
                    </td><td rowspan="1" colspan="1">304,9</td><td rowspan="1" colspan="1">2,84</td><td rowspan="1" colspan="1"/><td rowspan="1" colspan="1"/></tr><tr><td rowspan="1" colspan="1">R1186 RP87</td><td rowspan="1" colspan="1">Mareano</td><td rowspan="1" colspan="1"/><td rowspan="1" colspan="2">
                      <named-content xmlns:xlink="http://www.w3.org/1999/xlink" content-type="dwc:verbatimCoordinates" xlink:type="simple"><named-content content-type="geo-json" specific-use="{&#34;type&#34;:&#34;Point&#34;,&#34;coordinates&#34;:[32.859000,71.421000]}" id="NCID0EJHAI" xlink:type="simple">71,421, 32,859</named-content></named-content>
                    </td><td rowspan="1" colspan="1">281,5</td><td rowspan="1" colspan="1">4,47</td><td rowspan="1" colspan="1"/><td rowspan="1" colspan="1"/></tr><tr><td rowspan="1" colspan="1">R1196 RP89</td><td rowspan="1" colspan="1">Mareano</td><td rowspan="1" colspan="1"/><td rowspan="1" colspan="2">
                      <named-content xmlns:xlink="http://www.w3.org/1999/xlink" content-type="dwc:verbatimCoordinates" xlink:type="simple"><named-content content-type="geo-json" specific-use="{&#34;type&#34;:&#34;Point&#34;,&#34;coordinates&#34;:[32.243000,71.187000]}" id="NCID0ELIAI" xlink:type="simple">71,187, 32,243</named-content></named-content>
                    </td><td rowspan="1" colspan="1">226,0</td><td rowspan="1" colspan="1">4,27</td><td rowspan="1" colspan="1"/><td rowspan="1" colspan="1"/></tr><tr><td rowspan="1" colspan="1">R1200 RP90</td><td rowspan="1" colspan="1">Mareano</td><td rowspan="1" colspan="1"/><td rowspan="1" colspan="2">
                      <named-content xmlns:xlink="http://www.w3.org/1999/xlink" content-type="dwc:verbatimCoordinates" xlink:type="simple"><named-content content-type="geo-json" specific-use="{&#34;type&#34;:&#34;Point&#34;,&#34;coordinates&#34;:[32.507000,70.854000]}" id="NCID0ENJAI" xlink:type="simple">70,854, 32,507</named-content></named-content>
                    </td><td rowspan="1" colspan="1">248,9</td><td rowspan="1" colspan="1">3,74</td><td rowspan="1" colspan="1"/><td rowspan="1" colspan="1"/></tr><tr><td rowspan="1" colspan="1">R1205 RP92</td><td rowspan="1" colspan="1">Mareano</td><td rowspan="1" colspan="1"/><td rowspan="1" colspan="2">
                      <named-content xmlns:xlink="http://www.w3.org/1999/xlink" content-type="dwc:verbatimCoordinates" xlink:type="simple"><named-content content-type="geo-json" specific-use="{&#34;type&#34;:&#34;Point&#34;,&#34;coordinates&#34;:[32.273000,70.574000]}" id="NCID0EPKAI" xlink:type="simple">70,574, 32,273</named-content></named-content>
                    </td><td rowspan="1" colspan="1">297,3</td><td rowspan="1" colspan="1">4,22</td><td rowspan="1" colspan="1"/><td rowspan="1" colspan="1"/></tr><tr><td rowspan="1" colspan="1">R1213 RP93</td><td rowspan="1" colspan="1">Mareano</td><td rowspan="1" colspan="1"/><td rowspan="1" colspan="2">
                      <named-content xmlns:xlink="http://www.w3.org/1999/xlink" content-type="dwc:verbatimCoordinates" xlink:type="simple"><named-content content-type="geo-json" specific-use="{&#34;type&#34;:&#34;Point&#34;,&#34;coordinates&#34;:[30.785000,70.771000]}" id="NCID0ERLAI" xlink:type="simple">70,771, 30,785</named-content></named-content>
                    </td><td rowspan="1" colspan="1">376,1</td><td rowspan="1" colspan="1">4,62</td><td rowspan="1" colspan="1"/><td rowspan="1" colspan="1"/></tr><tr><td rowspan="1" colspan="1">R1230 RP95</td><td rowspan="1" colspan="1">Mareano</td><td rowspan="1" colspan="1"/><td rowspan="1" colspan="2">
                      <named-content xmlns:xlink="http://www.w3.org/1999/xlink" content-type="dwc:verbatimCoordinates" xlink:type="simple"><named-content content-type="geo-json" specific-use="{&#34;type&#34;:&#34;Point&#34;,&#34;coordinates&#34;:[31.350000,70.117000]}" id="NCID0ETMAI" xlink:type="simple">70,117, 31,350</named-content></named-content>
                    </td><td rowspan="1" colspan="1">303,9</td><td rowspan="1" colspan="1"/><td rowspan="1" colspan="1"/><td rowspan="1" colspan="1"/></tr><tr><td rowspan="1" colspan="1">IceAGE 868</td><td rowspan="1" colspan="1">IceAGE</td><td rowspan="1" colspan="1">
                      <abbrev xmlns:xlink="http://www.w3.org/1999/xlink" xlink:title="Zoological Museum University of Hamburg" id="ABBRID0EPNAI" xlink:type="simple">ZMH</abbrev> K-47238</td><td rowspan="1" colspan="2">
                      <named-content xmlns:xlink="http://www.w3.org/1999/xlink" content-type="dwc:verbatimCoordinates" xlink:type="simple"><named-content content-type="geo-json" specific-use="{&#34;type&#34;:&#34;Point&#34;,&#34;coordinates&#34;:[0.259000,62.152000]}" id="NCID0E1NAI" xlink:type="simple">62,152, 0,259</named-content></named-content>
                    </td><td rowspan="1" colspan="1">587,4</td><td rowspan="1" colspan="1"/><td rowspan="1" colspan="1"/><td rowspan="1" colspan="1"/></tr><tr><td rowspan="1" colspan="1">IceAGE 1082</td><td rowspan="1" colspan="1">IceAGE</td><td rowspan="1" colspan="1">
                      <abbrev xmlns:xlink="http://www.w3.org/1999/xlink" xlink:title="Zoological Museum University of Hamburg" id="ABBRID0EWOAI" xlink:type="simple">ZMH</abbrev> K-47239</td><td rowspan="1" colspan="2">
                      <named-content xmlns:xlink="http://www.w3.org/1999/xlink" content-type="dwc:verbatimCoordinates" xlink:type="simple"><named-content content-type="geo-json" specific-use="{&#34;type&#34;:&#34;Point&#34;,&#34;coordinates&#34;:[-26.394000,63.702000]}" id="NCID0EBPAI" xlink:type="simple">63,702, -26,394</named-content></named-content>
                    </td><td rowspan="1" colspan="1">724,4</td><td rowspan="1" colspan="1"/><td rowspan="1" colspan="1"/><td rowspan="1" colspan="1"/></tr><tr><td rowspan="1" colspan="1">IceAGE 1017</td><td rowspan="1" colspan="1">IceAGE</td><td rowspan="1" colspan="1">
                      <abbrev xmlns:xlink="http://www.w3.org/1999/xlink" xlink:title="Zoological Museum University of Hamburg" id="ABBRID0E4PAI" xlink:type="simple">ZMH</abbrev> K-47240</td><td rowspan="1" colspan="2">
                      <named-content xmlns:xlink="http://www.w3.org/1999/xlink" content-type="dwc:verbatimCoordinates" xlink:type="simple"><named-content content-type="geo-json" specific-use="{&#34;type&#34;:&#34;Point&#34;,&#34;coordinates&#34;:[-20.774000,62.931000]}" id="NCID0EIQAI" xlink:type="simple">62,931, -20,774</named-content></named-content>
                    </td><td rowspan="1" colspan="1">891,7</td><td rowspan="1" colspan="1"/><td rowspan="1" colspan="1"/><td rowspan="1" colspan="1"/></tr><tr><td rowspan="1" colspan="1">IceAGE 1032</td><td rowspan="1" colspan="1">IceAGE</td><td rowspan="1" colspan="1">
                      <abbrev xmlns:xlink="http://www.w3.org/1999/xlink" xlink:title="Zoological Museum University of Hamburg" id="ABBRID0EERAI" xlink:type="simple">ZMH</abbrev> K-47241</td><td rowspan="1" colspan="2">
                      <named-content xmlns:xlink="http://www.w3.org/1999/xlink" content-type="dwc:verbatimCoordinates" xlink:type="simple"><named-content content-type="geo-json" specific-use="{&#34;type&#34;:&#34;Point&#34;,&#34;coordinates&#34;:[-23.158000,63.309000]}" id="NCID0EPRAI" xlink:type="simple">63,309, -23,158</named-content></named-content>
                    </td><td rowspan="1" colspan="1">289,4</td><td rowspan="1" colspan="1"/><td rowspan="1" colspan="1"/><td rowspan="1" colspan="1"/></tr><tr><td rowspan="1" colspan="1">IceAGE 878</td><td rowspan="1" colspan="1">IceAGE</td><td rowspan="1" colspan="1">
                      <abbrev xmlns:xlink="http://www.w3.org/1999/xlink" xlink:title="Zoological Museum University of Hamburg" id="ABBRID0ELSAI" xlink:type="simple">ZMH</abbrev> K-47242</td><td rowspan="1" colspan="2">
                      <named-content xmlns:xlink="http://www.w3.org/1999/xlink" content-type="dwc:verbatimCoordinates" xlink:type="simple"><named-content content-type="geo-json" specific-use="{&#34;type&#34;:&#34;Point&#34;,&#34;coordinates&#34;:[-10.230000,61.897000]}" id="NCID0EWSAI" xlink:type="simple">61,897, -10,230</named-content></named-content>
                    </td><td rowspan="1" colspan="1">781,4</td><td rowspan="1" colspan="1"/><td rowspan="1" colspan="1"/><td rowspan="1" colspan="1"/></tr><tr><td rowspan="1" colspan="1">IceAGE 868</td><td rowspan="1" colspan="1">IceAGE</td><td rowspan="1" colspan="1">
                      <abbrev xmlns:xlink="http://www.w3.org/1999/xlink" xlink:title="Zoological Museum University of Hamburg" id="ABBRID0ESTAI" xlink:type="simple">ZMH</abbrev> K-47243</td><td rowspan="1" colspan="2">
                      <named-content xmlns:xlink="http://www.w3.org/1999/xlink" content-type="dwc:verbatimCoordinates" xlink:type="simple"><named-content content-type="geo-json" specific-use="{&#34;type&#34;:&#34;Point&#34;,&#34;coordinates&#34;:[0.259000,62.152000]}" id="NCID0E4TAI" xlink:type="simple">62,152, 0,259</named-content></named-content>
                    </td><td rowspan="1" colspan="1">587,4</td><td rowspan="1" colspan="1"/><td rowspan="1" colspan="1"/><td rowspan="1" colspan="1"/></tr><tr><td rowspan="1" colspan="1">IceAGE 1086</td><td rowspan="1" colspan="1">IceAGE</td><td rowspan="1" colspan="1">
                      <abbrev xmlns:xlink="http://www.w3.org/1999/xlink" xlink:title="Zoological Museum University of Hamburg" id="ABBRID0EZUAI" xlink:type="simple">ZMH</abbrev> K-47244</td><td rowspan="1" colspan="2">
                      <named-content xmlns:xlink="http://www.w3.org/1999/xlink" content-type="dwc:verbatimCoordinates" xlink:type="simple"><named-content content-type="geo-json" specific-use="{&#34;type&#34;:&#34;Point&#34;,&#34;coordinates&#34;:[-26.384000,63.709000]}" id="NCID0EEVAI" xlink:type="simple">63,709, -26,384</named-content></named-content>
                    </td><td rowspan="1" colspan="1">698,1</td><td rowspan="1" colspan="1"/><td rowspan="1" colspan="1"/><td rowspan="1" colspan="1"/></tr><tr><td rowspan="1" colspan="1">IceAGE 1219</td><td rowspan="1" colspan="1">IceAGE</td><td rowspan="1" colspan="1">
                      <abbrev xmlns:xlink="http://www.w3.org/1999/xlink" xlink:title="Zoological Museum University of Hamburg" id="ABBRID0EAWAI" xlink:type="simple">ZMH</abbrev> K-47245</td><td rowspan="1" colspan="2">
                      <named-content xmlns:xlink="http://www.w3.org/1999/xlink" content-type="dwc:verbatimCoordinates" xlink:type="simple"><named-content content-type="geo-json" specific-use="{&#34;type&#34;:&#34;Point&#34;,&#34;coordinates&#34;:[-12.347000,66.289000]}" id="NCID0ELWAI" xlink:type="simple">66,289, -12,347</named-content></named-content>
                    </td><td rowspan="1" colspan="1">579,1</td><td rowspan="1" colspan="1"/><td rowspan="1" colspan="1"/><td rowspan="1" colspan="1"/></tr><tr><td rowspan="1" colspan="1">IceAGE 1086</td><td rowspan="1" colspan="1">IceAGE</td><td rowspan="1" colspan="1">
                      <abbrev xmlns:xlink="http://www.w3.org/1999/xlink" xlink:title="Zoological Museum University of Hamburg" id="ABBRID0EHXAI" xlink:type="simple">ZMH</abbrev> K-47246</td><td rowspan="1" colspan="2">
                      <named-content xmlns:xlink="http://www.w3.org/1999/xlink" content-type="dwc:verbatimCoordinates" xlink:type="simple"><named-content content-type="geo-json" specific-use="{&#34;type&#34;:&#34;Point&#34;,&#34;coordinates&#34;:[-26.384000,63.709000]}" id="NCID0ESXAI" xlink:type="simple">63,709, -26,384</named-content></named-content>
                    </td><td rowspan="1" colspan="1">698,1</td><td rowspan="1" colspan="1"/><td rowspan="1" colspan="1"/><td rowspan="1" colspan="1"/></tr><tr><td rowspan="1" colspan="1">IceAGE 876</td><td rowspan="1" colspan="1">IceAGE</td><td rowspan="1" colspan="1">
                      <abbrev xmlns:xlink="http://www.w3.org/1999/xlink" xlink:title="Zoological Museum University of Hamburg" id="ABBRID0EOYAI" xlink:type="simple">ZMH</abbrev> K-47247</td><td rowspan="1" colspan="2">
                      <named-content xmlns:xlink="http://www.w3.org/1999/xlink" content-type="dwc:verbatimCoordinates" xlink:type="simple"><named-content content-type="geo-json" specific-use="{&#34;type&#34;:&#34;Point&#34;,&#34;coordinates&#34;:[-6.615000,60.406000]}" id="NCID0EZYAI" xlink:type="simple">60,406, -6,615</named-content></named-content>
                    </td><td rowspan="1" colspan="1">554,3</td><td rowspan="1" colspan="1"/><td rowspan="1" colspan="1"/><td rowspan="1" colspan="1"/></tr><tr><td rowspan="1" colspan="1">IceAGE 876</td><td rowspan="1" colspan="1">IceAGE</td><td rowspan="1" colspan="1">
                      <abbrev xmlns:xlink="http://www.w3.org/1999/xlink" xlink:title="Zoological Museum University of Hamburg" id="ABBRID0EVZAI" xlink:type="simple">ZMH</abbrev> K-47248</td><td rowspan="1" colspan="2">
                      <named-content xmlns:xlink="http://www.w3.org/1999/xlink" content-type="dwc:verbatimCoordinates" xlink:type="simple"><named-content content-type="geo-json" specific-use="{&#34;type&#34;:&#34;Point&#34;,&#34;coordinates&#34;:[-6.615000,60.406000]}" id="NCID0EA1AI" xlink:type="simple">60,406, -6,615</named-content></named-content>
                    </td><td rowspan="1" colspan="1">554,3</td><td rowspan="1" colspan="1"/><td rowspan="1" colspan="1"><ext-link xmlns:xlink="http://www.w3.org/1999/xlink" ext-link-type="uri" xlink:href="http://www.boldsystems.org/index.php/Public_RecordView?processid=AMPIV183-17" xlink:type="simple">AMPIV183-17</ext-link></td><td rowspan="1" colspan="1"/></tr><tr><td rowspan="1" colspan="1">IceAGE 878</td><td rowspan="1" colspan="1">IceAGE</td><td rowspan="1" colspan="1">
                      <abbrev xmlns:xlink="http://www.w3.org/1999/xlink" xlink:title="Zoological Museum University of Hamburg" id="ABBRID0E31AI" xlink:type="simple">ZMH</abbrev> K-47249</td><td rowspan="1" colspan="2">
                      <named-content xmlns:xlink="http://www.w3.org/1999/xlink" content-type="dwc:verbatimCoordinates" xlink:type="simple"><named-content content-type="geo-json" specific-use="{&#34;type&#34;:&#34;Point&#34;,&#34;coordinates&#34;:[-10.230000,61.897000]}" id="NCID0EH2AI" xlink:type="simple">61,897, -10,230</named-content></named-content>
                    </td><td rowspan="1" colspan="1">781,4</td><td rowspan="1" colspan="1"/><td rowspan="1" colspan="1"/><td rowspan="1" colspan="1"/></tr><tr><td rowspan="1" colspan="1">IceAGE 878</td><td rowspan="1" colspan="1">IceAGE</td><td rowspan="1" colspan="1">
                      <abbrev xmlns:xlink="http://www.w3.org/1999/xlink" xlink:title="Zoological Museum University of Hamburg" id="ABBRID0ED3AI" xlink:type="simple">ZMH</abbrev> K-47250</td><td rowspan="1" colspan="2">
                      <named-content xmlns:xlink="http://www.w3.org/1999/xlink" content-type="dwc:verbatimCoordinates" xlink:type="simple"><named-content content-type="geo-json" specific-use="{&#34;type&#34;:&#34;Point&#34;,&#34;coordinates&#34;:[-10.230000,61.897000]}" id="NCID0EO3AI" xlink:type="simple">61,897, -10,230</named-content></named-content>
                    </td><td rowspan="1" colspan="1">781,4</td><td rowspan="1" colspan="1"/><td rowspan="1" colspan="1"/><td rowspan="1" colspan="1"/></tr><tr><td rowspan="1" colspan="1">IceAGE 878</td><td rowspan="1" colspan="1">IceAGE</td><td rowspan="1" colspan="1">
                      <abbrev xmlns:xlink="http://www.w3.org/1999/xlink" xlink:title="Zoological Museum University of Hamburg" id="ABBRID0EK4AI" xlink:type="simple">ZMH</abbrev> K-47251</td><td rowspan="1" colspan="2">
                      <named-content xmlns:xlink="http://www.w3.org/1999/xlink" content-type="dwc:verbatimCoordinates" xlink:type="simple"><named-content content-type="geo-json" specific-use="{&#34;type&#34;:&#34;Point&#34;,&#34;coordinates&#34;:[-10.230000,61.897000]}" id="NCID0EV4AI" xlink:type="simple">61,897, -10,230</named-content></named-content>
                    </td><td rowspan="1" colspan="1">781,4</td><td rowspan="1" colspan="1"/><td rowspan="1" colspan="1"/><td rowspan="1" colspan="1"/></tr><tr><td rowspan="1" colspan="1">IceAGE 1168</td><td rowspan="1" colspan="1">IceAGE</td><td rowspan="1" colspan="1">
                      <abbrev xmlns:xlink="http://www.w3.org/1999/xlink" xlink:title="Zoological Museum University of Hamburg" id="ABBRID0ER5AI" xlink:type="simple">ZMH</abbrev> K-47252</td><td rowspan="1" colspan="2">
                      <named-content xmlns:xlink="http://www.w3.org/1999/xlink" content-type="dwc:verbatimCoordinates" xlink:type="simple"><named-content content-type="geo-json" specific-use="{&#34;type&#34;:&#34;Point&#34;,&#34;coordinates&#34;:[-7.001000,67.606000]}" id="NCID0E35AI" xlink:type="simple">67,606, -7,001</named-content></named-content>
                    </td><td rowspan="1" colspan="1">2372,6</td><td rowspan="1" colspan="1"/><td rowspan="1" colspan="1"/><td rowspan="1" colspan="1"/></tr><tr><td rowspan="15" colspan="1">
                      <italic><tp:taxon-name><tp:taxon-name-part taxon-name-part-type="genus" reg="Amphilochus">Amphilochus</tp:taxon-name-part> <tp:taxon-name-part taxon-name-part-type="species" reg="manudens">manudens</tp:taxon-name-part></tp:taxon-name></italic> Spence Bate, 1862</td><td rowspan="1" colspan="1">IceAGE 1104</td><td rowspan="1" colspan="1">IceAGE</td><td rowspan="1" colspan="1">
                      <abbrev xmlns:xlink="http://www.w3.org/1999/xlink" xlink:title="Zoological Museum University of Hamburg" id="ABBRID0EHABI" xlink:type="simple">ZMH</abbrev> K-47253</td><td rowspan="1" colspan="2">
                      <named-content xmlns:xlink="http://www.w3.org/1999/xlink" content-type="dwc:verbatimCoordinates" xlink:type="simple"><named-content content-type="geo-json" specific-use="{&#34;type&#34;:&#34;Point&#34;,&#34;coordinates&#34;:[-24.533000,66.643000]}" id="NCID0ESABI" xlink:type="simple">66,643, -24,533</named-content></named-content>
                    </td><td rowspan="1" colspan="1">118,8</td><td rowspan="1" colspan="1"/><td rowspan="1" colspan="1"/><td rowspan="1" colspan="1"/></tr><tr><td rowspan="1" colspan="1">IceAGE 1194</td><td rowspan="1" colspan="1">IceAGE</td><td rowspan="1" colspan="1">
                      <abbrev xmlns:xlink="http://www.w3.org/1999/xlink" xlink:title="Zoological Museum University of Hamburg" id="ABBRID0EOBBI" xlink:type="simple">ZMH</abbrev> K-47254</td><td rowspan="1" colspan="2">
                      <named-content xmlns:xlink="http://www.w3.org/1999/xlink" content-type="dwc:verbatimCoordinates" xlink:type="simple"><named-content content-type="geo-json" specific-use="{&#34;type&#34;:&#34;Point&#34;,&#34;coordinates&#34;:[-13.055000,67.078000]}" id="NCID0EZBBI" xlink:type="simple">67,078, -13,055</named-content></named-content>
                    </td><td rowspan="1" colspan="1">1573,5</td><td rowspan="1" colspan="1"/><td rowspan="1" colspan="1"/><td rowspan="1" colspan="1"/></tr><tr><td rowspan="1" colspan="1">IceAGE 1172</td><td rowspan="1" colspan="1">IceAGE</td><td rowspan="1" colspan="1">
                      <abbrev xmlns:xlink="http://www.w3.org/1999/xlink" xlink:title="Zoological Museum University of Hamburg" id="ABBRID0EVCBI" xlink:type="simple">ZMH</abbrev> K-47255</td><td rowspan="1" colspan="2">
                      <named-content xmlns:xlink="http://www.w3.org/1999/xlink" content-type="dwc:verbatimCoordinates" xlink:type="simple"><named-content content-type="geo-json" specific-use="{&#34;type&#34;:&#34;Point&#34;,&#34;coordinates&#34;:[-6.935000,67.578000]}" id="NCID0EADBI" xlink:type="simple">67,578, -6,935</named-content></named-content>
                    </td><td rowspan="1" colspan="1">2422,4</td><td rowspan="1" colspan="1"/><td rowspan="1" colspan="1"/><td rowspan="1" colspan="1"/></tr><tr><td rowspan="1" colspan="1">IceAGE 867</td><td rowspan="1" colspan="1">IceAGE</td><td rowspan="1" colspan="1">
                      <abbrev xmlns:xlink="http://www.w3.org/1999/xlink" xlink:title="Zoological Museum University of Hamburg" id="ABBRID0E3DBI" xlink:type="simple">ZMH</abbrev> K-47256</td><td rowspan="1" colspan="2">
                      <named-content xmlns:xlink="http://www.w3.org/1999/xlink" content-type="dwc:verbatimCoordinates" xlink:type="simple"><named-content content-type="geo-json" specific-use="{&#34;type&#34;:&#34;Point&#34;,&#34;coordinates&#34;:[0.507000,61.997000]}" id="NCID0EHEBI" xlink:type="simple">61,997, 0,507</named-content></named-content>
                    </td><td rowspan="1" colspan="1">302,5</td><td rowspan="1" colspan="1"/><td rowspan="1" colspan="1"/><td rowspan="1" colspan="1"/></tr><tr><td rowspan="1" colspan="1">IceAGE 866</td><td rowspan="1" colspan="1">IceAGE</td><td rowspan="1" colspan="1">
                      <abbrev xmlns:xlink="http://www.w3.org/1999/xlink" xlink:title="Zoological Museum University of Hamburg" id="ABBRID0EDFBI" xlink:type="simple">ZMH</abbrev> K-47257</td><td rowspan="1" colspan="2">
                      <named-content xmlns:xlink="http://www.w3.org/1999/xlink" content-type="dwc:verbatimCoordinates" xlink:type="simple"><named-content content-type="geo-json" specific-use="{&#34;type&#34;:&#34;Point&#34;,&#34;coordinates&#34;:[1.351000,61.427000]}" id="NCID0EOFBI" xlink:type="simple">61,427, 1,351</named-content></named-content>
                    </td><td rowspan="1" colspan="1">169,1</td><td rowspan="1" colspan="1"/><td rowspan="1" colspan="1"/><td rowspan="1" colspan="1"/></tr><tr><td rowspan="1" colspan="1">IceAGE 870</td><td rowspan="1" colspan="1">IceAGE</td><td rowspan="1" colspan="1">
                      <abbrev xmlns:xlink="http://www.w3.org/1999/xlink" xlink:title="Zoological Museum University of Hamburg" id="ABBRID0EKGBI" xlink:type="simple">ZMH</abbrev> K-47258</td><td rowspan="1" colspan="2">
                      <named-content xmlns:xlink="http://www.w3.org/1999/xlink" content-type="dwc:verbatimCoordinates" xlink:type="simple"><named-content content-type="geo-json" specific-use="{&#34;type&#34;:&#34;Point&#34;,&#34;coordinates&#34;:[-0.102000,62.329000]}" id="NCID0EVGBI" xlink:type="simple">62,329, -0,102</named-content></named-content>
                    </td><td rowspan="1" colspan="1">1058,4</td><td rowspan="1" colspan="1"/><td rowspan="1" colspan="1"/><td rowspan="1" colspan="1"/></tr><tr><td rowspan="1" colspan="1">IceAGE 867</td><td rowspan="1" colspan="1">IceAGE</td><td rowspan="1" colspan="1">
                      <abbrev xmlns:xlink="http://www.w3.org/1999/xlink" xlink:title="Zoological Museum University of Hamburg" id="ABBRID0ERHBI" xlink:type="simple">ZMH</abbrev> K-47259</td><td rowspan="1" colspan="2">
                      <named-content xmlns:xlink="http://www.w3.org/1999/xlink" content-type="dwc:verbatimCoordinates" xlink:type="simple"><named-content content-type="geo-json" specific-use="{&#34;type&#34;:&#34;Point&#34;,&#34;coordinates&#34;:[0.507000,61.997000]}" id="NCID0E3HBI" xlink:type="simple">61,997, 0,507</named-content></named-content>
                    </td><td rowspan="1" colspan="1">302,5</td><td rowspan="1" colspan="1"/><td rowspan="1" colspan="1"/><td rowspan="1" colspan="1"/></tr><tr><td rowspan="1" colspan="1">IceAGE 1123</td><td rowspan="1" colspan="1">IceAGE</td><td rowspan="1" colspan="1">
                      <abbrev xmlns:xlink="http://www.w3.org/1999/xlink" xlink:title="Zoological Museum University of Hamburg" id="ABBRID0EYIBI" xlink:type="simple">ZMH</abbrev> K-47260</td><td rowspan="1" colspan="2">
                      <named-content xmlns:xlink="http://www.w3.org/1999/xlink" content-type="dwc:verbatimCoordinates" xlink:type="simple"><named-content content-type="geo-json" specific-use="{&#34;type&#34;:&#34;Point&#34;,&#34;coordinates&#34;:[-26.208000,67.214000]}" id="NCID0EDJBI" xlink:type="simple">67,214, -26,208</named-content></named-content>
                    </td><td rowspan="1" colspan="1">716,5</td><td rowspan="1" colspan="1"/><td rowspan="1" colspan="1"/><td rowspan="1" colspan="1"/></tr><tr><td rowspan="1" colspan="1">IceAGE 1082</td><td rowspan="1" colspan="1">IceAGE</td><td rowspan="1" colspan="1">
                      <abbrev xmlns:xlink="http://www.w3.org/1999/xlink" xlink:title="Zoological Museum University of Hamburg" id="ABBRID0E6JBI" xlink:type="simple">ZMH</abbrev> K-47261</td><td rowspan="1" colspan="2">
                      <named-content xmlns:xlink="http://www.w3.org/1999/xlink" content-type="dwc:verbatimCoordinates" xlink:type="simple"><named-content content-type="geo-json" specific-use="{&#34;type&#34;:&#34;Point&#34;,&#34;coordinates&#34;:[-26.394000,63.702000]}" id="NCID0EKKBI" xlink:type="simple">63,702, -26,394</named-content></named-content>
                    </td><td rowspan="1" colspan="1">724,4</td><td rowspan="1" colspan="1"/><td rowspan="1" colspan="1">DNA-voucher: <abbrev xmlns:xlink="http://www.w3.org/1999/xlink" xlink:title="Zoological Museum University of Hamburg" id="ABBRID0EZKBI" xlink:type="simple">ZMH</abbrev> K-47261</td><td rowspan="1" colspan="1"/></tr><tr><td rowspan="1" colspan="1">IceAGE 866</td><td rowspan="1" colspan="1">IceAGE</td><td rowspan="1" colspan="1">
                      <abbrev xmlns:xlink="http://www.w3.org/1999/xlink" xlink:title="Zoological Museum University of Hamburg" id="ABBRID0ELLBI" xlink:type="simple">ZMH</abbrev> K-47262</td><td rowspan="1" colspan="2">
                      <named-content xmlns:xlink="http://www.w3.org/1999/xlink" content-type="dwc:verbatimCoordinates" xlink:type="simple"><named-content content-type="geo-json" specific-use="{&#34;type&#34;:&#34;Point&#34;,&#34;coordinates&#34;:[1.351000,61.427000]}" id="NCID0EWLBI" xlink:type="simple">61,427, 1,351</named-content></named-content>
                    </td><td rowspan="1" colspan="1">169,1</td><td rowspan="1" colspan="1"/><td rowspan="1" colspan="1"/><td rowspan="1" colspan="1"/></tr><tr><td rowspan="1" colspan="1">IceAGE 867</td><td rowspan="1" colspan="1">IceAGE</td><td rowspan="1" colspan="1">
                      <abbrev xmlns:xlink="http://www.w3.org/1999/xlink" xlink:title="Zoological Museum University of Hamburg" id="ABBRID0ESMBI" xlink:type="simple">ZMH</abbrev> K-47263</td><td rowspan="1" colspan="2">
                      <named-content xmlns:xlink="http://www.w3.org/1999/xlink" content-type="dwc:verbatimCoordinates" xlink:type="simple"><named-content content-type="geo-json" specific-use="{&#34;type&#34;:&#34;Point&#34;,&#34;coordinates&#34;:[0.507000,61.997000]}" id="NCID0E4MBI" xlink:type="simple">61,997, 0,507</named-content></named-content>
                    </td><td rowspan="1" colspan="1">302,5</td><td rowspan="1" colspan="1"/><td rowspan="1" colspan="1"/><td rowspan="1" colspan="1"/></tr><tr><td rowspan="1" colspan="1">IceAGE 868</td><td rowspan="1" colspan="1">IceAGE</td><td rowspan="1" colspan="1">
                      <abbrev xmlns:xlink="http://www.w3.org/1999/xlink" xlink:title="Zoological Museum University of Hamburg" id="ABBRID0EZNBI" xlink:type="simple">ZMH</abbrev> K-47264</td><td rowspan="1" colspan="2">
                      <named-content xmlns:xlink="http://www.w3.org/1999/xlink" content-type="dwc:verbatimCoordinates" xlink:type="simple"><named-content content-type="geo-json" specific-use="{&#34;type&#34;:&#34;Point&#34;,&#34;coordinates&#34;:[0.259000,62.152000]}" id="NCID0EEOBI" xlink:type="simple">62,152, 0,259</named-content></named-content>
                    </td><td rowspan="1" colspan="1">587,4</td><td rowspan="1" colspan="1"/><td rowspan="1" colspan="1"/><td rowspan="1" colspan="1"/></tr><tr><td rowspan="1" colspan="1">IceAGE 1086</td><td rowspan="1" colspan="1">IceAGE</td><td rowspan="1" colspan="1">
                      <abbrev xmlns:xlink="http://www.w3.org/1999/xlink" xlink:title="Zoological Museum University of Hamburg" id="ABBRID0EAPBI" xlink:type="simple">ZMH</abbrev> K-47265</td><td rowspan="1" colspan="2">
                      <named-content xmlns:xlink="http://www.w3.org/1999/xlink" content-type="dwc:verbatimCoordinates" xlink:type="simple"><named-content content-type="geo-json" specific-use="{&#34;type&#34;:&#34;Point&#34;,&#34;coordinates&#34;:[-26.384000,63.709000]}" id="NCID0ELPBI" xlink:type="simple">63,709, -26,384</named-content></named-content>
                    </td><td rowspan="1" colspan="1">698,1</td><td rowspan="1" colspan="1"/><td rowspan="1" colspan="1">DNA-voucher: <abbrev xmlns:xlink="http://www.w3.org/1999/xlink" xlink:title="Zoological Museum University of Hamburg" id="ABBRID0E1PBI" xlink:type="simple">ZMH</abbrev> K-47265</td><td rowspan="1" colspan="1"/></tr><tr><td rowspan="1" colspan="1">IceAGE 867</td><td rowspan="1" colspan="1">IceAGE</td><td rowspan="1" colspan="1">
                      <abbrev xmlns:xlink="http://www.w3.org/1999/xlink" xlink:title="Zoological Museum University of Hamburg" id="ABBRID0EMQBI" xlink:type="simple">ZMH</abbrev> K-47266</td><td rowspan="1" colspan="2">
                      <named-content xmlns:xlink="http://www.w3.org/1999/xlink" content-type="dwc:verbatimCoordinates" xlink:type="simple"><named-content content-type="geo-json" specific-use="{&#34;type&#34;:&#34;Point&#34;,&#34;coordinates&#34;:[0.507000,61.997000]}" id="NCID0EXQBI" xlink:type="simple">61,997, 0,507</named-content></named-content>
                    </td><td rowspan="1" colspan="1">302,5</td><td rowspan="1" colspan="1"/><td rowspan="1" colspan="1"/><td rowspan="1" colspan="1"/></tr><tr><td rowspan="1" colspan="1">IceAGE 867</td><td rowspan="1" colspan="1">IceAGE</td><td rowspan="1" colspan="1">
                      <abbrev xmlns:xlink="http://www.w3.org/1999/xlink" xlink:title="Zoological Museum University of Hamburg" id="ABBRID0ETRBI" xlink:type="simple">ZMH</abbrev> K-47267</td><td rowspan="1" colspan="2">
                      <named-content xmlns:xlink="http://www.w3.org/1999/xlink" content-type="dwc:verbatimCoordinates" xlink:type="simple"><named-content content-type="geo-json" specific-use="{&#34;type&#34;:&#34;Point&#34;,&#34;coordinates&#34;:[0.507000,61.997000]}" id="NCID0E5RBI" xlink:type="simple">61,997, 0,507</named-content></named-content>
                    </td><td rowspan="1" colspan="1">302,5</td><td rowspan="1" colspan="1"/><td rowspan="1" colspan="1">DNA-voucher: <abbrev xmlns:xlink="http://www.w3.org/1999/xlink" xlink:title="Zoological Museum University of Hamburg" id="ABBRID0ENSBI" xlink:type="simple">ZMH</abbrev> K-47267</td><td rowspan="1" colspan="1"/></tr><tr><td rowspan="12" colspan="1">
                      <italic><tp:taxon-name><tp:taxon-name-part taxon-name-part-type="genus" reg="Amphilochus">Amphilochus</tp:taxon-name-part> <tp:taxon-name-part taxon-name-part-type="species" reg="hamatus">hamatus</tp:taxon-name-part></tp:taxon-name></italic> (Stephensen, 1925)</td><td rowspan="1" colspan="1">BioIce 2077</td><td rowspan="1" colspan="1">BioIce</td><td rowspan="1" colspan="1">IINH37894</td><td rowspan="1" colspan="2">
                      <named-content xmlns:xlink="http://www.w3.org/1999/xlink" content-type="dwc:verbatimCoordinates" xlink:type="simple"><named-content content-type="geo-json" specific-use="{&#34;type&#34;:&#34;Point&#34;,&#34;coordinates&#34;:[-17.104000,67.405000]}" id="NCID0EUTBI" xlink:type="simple">67,405, -17,104</named-content></named-content>
                    </td><td rowspan="1" colspan="1">1048,0</td><td rowspan="1" colspan="1">-0,50</td><td rowspan="1" colspan="1"/><td rowspan="1" colspan="1"/></tr><tr><td rowspan="1" colspan="1">BioIce 2087</td><td rowspan="1" colspan="1">BioIce</td><td rowspan="1" colspan="1"/><td rowspan="1" colspan="2">
                      <named-content xmlns:xlink="http://www.w3.org/1999/xlink" content-type="dwc:verbatimCoordinates" xlink:type="simple"><named-content content-type="geo-json" specific-use="{&#34;type&#34;:&#34;Point&#34;,&#34;coordinates&#34;:[-17.446000,67.257000]}" id="NCID0EWUBI" xlink:type="simple">67,257, -17,446</named-content></named-content>
                    </td><td rowspan="1" colspan="1">735,0</td><td rowspan="1" colspan="1">-0,40</td><td rowspan="1" colspan="1"/><td rowspan="1" colspan="1"/></tr><tr><td rowspan="1" colspan="1">BioIce 2088</td><td rowspan="1" colspan="1">BioIce</td><td rowspan="1" colspan="1">IINH37892</td><td rowspan="1" colspan="2">
                      <named-content xmlns:xlink="http://www.w3.org/1999/xlink" content-type="dwc:verbatimCoordinates" xlink:type="simple"><named-content content-type="geo-json" specific-use="{&#34;type&#34;:&#34;Point&#34;,&#34;coordinates&#34;:[-17.857000,67.239000]}" id="NCID0EYVBI" xlink:type="simple">67,239, -17,857</named-content></named-content>
                    </td><td rowspan="1" colspan="1">617,0</td><td rowspan="1" colspan="1">-0,40</td><td rowspan="1" colspan="1"/><td rowspan="1" colspan="1"/></tr><tr><td rowspan="1" colspan="1">BioIce 2090</td><td rowspan="1" colspan="1">BioIce</td><td rowspan="1" colspan="1">IINH37893</td><td rowspan="1" colspan="2">
                      <named-content xmlns:xlink="http://www.w3.org/1999/xlink" content-type="dwc:verbatimCoordinates" xlink:type="simple"><named-content content-type="geo-json" specific-use="{&#34;type&#34;:&#34;Point&#34;,&#34;coordinates&#34;:[-17.816000,67.222000]}" id="NCID0E1WBI" xlink:type="simple">67,222, -17,816</named-content></named-content>
                    </td><td rowspan="1" colspan="1">539,0</td><td rowspan="1" colspan="1">-0,40</td><td rowspan="1" colspan="1"/><td rowspan="1" colspan="1"/></tr><tr><td rowspan="1" colspan="1">BioIce 2096</td><td rowspan="1" colspan="1">BioIce</td><td rowspan="1" colspan="1">IINH37891</td><td rowspan="1" colspan="2">
                      <named-content xmlns:xlink="http://www.w3.org/1999/xlink" content-type="dwc:verbatimCoordinates" xlink:type="simple"><named-content content-type="geo-json" specific-use="{&#34;type&#34;:&#34;Point&#34;,&#34;coordinates&#34;:[-17.578000,67.018000]}" id="NCID0E3XBI" xlink:type="simple">67,018, -17,578</named-content></named-content>
                    </td><td rowspan="1" colspan="1">300,0</td><td rowspan="1" colspan="1">1,70</td><td rowspan="1" colspan="1"/><td rowspan="1" colspan="1"/></tr><tr><td rowspan="1" colspan="1">BioIce 2100</td><td rowspan="1" colspan="1">BioIce</td><td rowspan="1" colspan="1"/><td rowspan="1" colspan="2">
                      <named-content xmlns:xlink="http://www.w3.org/1999/xlink" content-type="dwc:verbatimCoordinates" xlink:type="simple"><named-content content-type="geo-json" specific-use="{&#34;type&#34;:&#34;Point&#34;,&#34;coordinates&#34;:[-19.421000,68.001000]}" id="NCID0E5YBI" xlink:type="simple">68,001, -19,421</named-content></named-content>
                    </td><td rowspan="1" colspan="1">1141,0</td><td rowspan="1" colspan="1">-0,60</td><td rowspan="1" colspan="1"/><td rowspan="1" colspan="1"/></tr><tr><td rowspan="1" colspan="1">BioIce 2107</td><td rowspan="1" colspan="1">BioIce</td><td rowspan="1" colspan="1">IINH37890</td><td rowspan="1" colspan="2">
                      <named-content xmlns:xlink="http://www.w3.org/1999/xlink" content-type="dwc:verbatimCoordinates" xlink:type="simple"><named-content content-type="geo-json" specific-use="{&#34;type&#34;:&#34;Point&#34;,&#34;coordinates&#34;:[-19.555000,67.836000]}" id="NCID0EA1BI" xlink:type="simple">67,836, -19,555</named-content></named-content>
                    </td><td rowspan="1" colspan="1">905,0</td><td rowspan="1" colspan="1">-0,60</td><td rowspan="1" colspan="1"/><td rowspan="1" colspan="1"/></tr><tr><td rowspan="1" colspan="1">BioIce 2136</td><td rowspan="1" colspan="1">BioIce</td><td rowspan="1" colspan="1">IINH37896</td><td rowspan="1" colspan="2">
                      <named-content xmlns:xlink="http://www.w3.org/1999/xlink" content-type="dwc:verbatimCoordinates" xlink:type="simple"><named-content content-type="geo-json" specific-use="{&#34;type&#34;:&#34;Point&#34;,&#34;coordinates&#34;:[-18.953000,66.726000]}" id="NCID0EC2BI" xlink:type="simple">66,726, -18,953</named-content></named-content>
                    </td><td rowspan="1" colspan="1">417,0</td><td rowspan="1" colspan="1">0,60</td><td rowspan="1" colspan="1"/><td rowspan="1" colspan="1"/></tr><tr><td rowspan="1" colspan="1">BioIce 2149</td><td rowspan="1" colspan="1">BioIce</td><td rowspan="1" colspan="1"/><td rowspan="1" colspan="2">
                      <named-content xmlns:xlink="http://www.w3.org/1999/xlink" content-type="dwc:verbatimCoordinates" xlink:type="simple"><named-content content-type="geo-json" specific-use="{&#34;type&#34;:&#34;Point&#34;,&#34;coordinates&#34;:[-20.086000,66.749000]}" id="NCID0EE3BI" xlink:type="simple">66,749, -20,086</named-content></named-content>
                    </td><td rowspan="1" colspan="1">293,0</td><td rowspan="1" colspan="1">3,00</td><td rowspan="1" colspan="1"/><td rowspan="1" colspan="1"/></tr><tr><td rowspan="1" colspan="1">BioIce 2213</td><td rowspan="1" colspan="1">BioIce</td><td rowspan="1" colspan="1">IINH37897</td><td rowspan="1" colspan="2">
                      <named-content xmlns:xlink="http://www.w3.org/1999/xlink" content-type="dwc:verbatimCoordinates" xlink:type="simple"><named-content content-type="geo-json" specific-use="{&#34;type&#34;:&#34;Point&#34;,&#34;coordinates&#34;:[-23.971000,64.155000]}" id="NCID0EG4BI" xlink:type="simple">64,155, -23,971</named-content></named-content>
                    </td><td rowspan="1" colspan="1">260,0</td><td rowspan="1" colspan="1">7,00</td><td rowspan="1" colspan="1"/><td rowspan="1" colspan="1"/></tr><tr><td rowspan="1" colspan="1">BioIce 2236</td><td rowspan="1" colspan="1">BioIce</td><td rowspan="1" colspan="1">IINH37898</td><td rowspan="1" colspan="2">
                      <named-content xmlns:xlink="http://www.w3.org/1999/xlink" content-type="dwc:verbatimCoordinates" xlink:type="simple"><named-content content-type="geo-json" specific-use="{&#34;type&#34;:&#34;Point&#34;,&#34;coordinates&#34;:[-24.680000,63.450000]}" id="NCID0EI5BI" xlink:type="simple">63,450, -24,680</named-content></named-content>
                    </td><td rowspan="1" colspan="1">293,0</td><td rowspan="1" colspan="1">6,90</td><td rowspan="1" colspan="1"/><td rowspan="1" colspan="1"/></tr><tr><td rowspan="1" colspan="1">BioIce 2237</td><td rowspan="1" colspan="1">BioIce</td><td rowspan="1" colspan="1"/><td rowspan="1" colspan="2">
                      <named-content xmlns:xlink="http://www.w3.org/1999/xlink" content-type="dwc:verbatimCoordinates" xlink:type="simple"><named-content content-type="geo-json" specific-use="{&#34;type&#34;:&#34;Point&#34;,&#34;coordinates&#34;:[-24.408000,63.270000]}" id="NCID0EK6BI" xlink:type="simple">63,270, -24,408</named-content></named-content>
                    </td><td rowspan="1" colspan="1">293,0</td><td rowspan="1" colspan="1"/><td rowspan="1" colspan="1"/><td rowspan="1" colspan="1"/></tr><tr><td rowspan="25" colspan="1">
                      <italic><tp:taxon-name><tp:taxon-name-part taxon-name-part-type="genus" reg="Amphilochus">Amphilochus</tp:taxon-name-part> <tp:taxon-name-part taxon-name-part-type="species" reg="hamatus">hamatus</tp:taxon-name-part></tp:taxon-name></italic> (Stephensen, 1925)</td><td rowspan="1" colspan="1">BioIce 2317</td><td rowspan="1" colspan="1">BioIce</td><td rowspan="1" colspan="1">IINH37889</td><td rowspan="1" colspan="2">
                      <named-content xmlns:xlink="http://www.w3.org/1999/xlink" content-type="dwc:verbatimCoordinates" xlink:type="simple"><named-content content-type="geo-json" specific-use="{&#34;type&#34;:&#34;Point&#34;,&#34;coordinates&#34;:[-9.050000,64.117000]}" id="NCID0E2ACI" xlink:type="simple">64,117, -9,050</named-content></named-content>
                    </td><td rowspan="1" colspan="1">996,0</td><td rowspan="1" colspan="1"/><td rowspan="1" colspan="1"/><td rowspan="1" colspan="1"/></tr><tr><td rowspan="1" colspan="1">BioIce 2318</td><td rowspan="1" colspan="1">BioIce</td><td rowspan="1" colspan="1">IINH37900</td><td rowspan="1" colspan="2">
                      <named-content xmlns:xlink="http://www.w3.org/1999/xlink" content-type="dwc:verbatimCoordinates" xlink:type="simple"><named-content content-type="geo-json" specific-use="{&#34;type&#34;:&#34;Point&#34;,&#34;coordinates&#34;:[-9.030000,64.070000]}" id="NCID0E4BCI" xlink:type="simple">64,070, -9,030</named-content></named-content>
                    </td><td rowspan="1" colspan="1">996,0</td><td rowspan="1" colspan="1"/><td rowspan="1" colspan="1"/><td rowspan="1" colspan="1"/></tr><tr><td rowspan="1" colspan="1">BioIce 2319</td><td rowspan="1" colspan="1">BioIce</td><td rowspan="1" colspan="1">IINH37901</td><td rowspan="1" colspan="2">
                      <named-content xmlns:xlink="http://www.w3.org/1999/xlink" content-type="dwc:verbatimCoordinates" xlink:type="simple"><named-content content-type="geo-json" specific-use="{&#34;type&#34;:&#34;Point&#34;,&#34;coordinates&#34;:[-9.617000,64.017000]}" id="NCID0E6CCI" xlink:type="simple">64,017, -9,617</named-content></named-content>
                    </td><td rowspan="1" colspan="1">776,0</td><td rowspan="1" colspan="1"/><td rowspan="1" colspan="1"/><td rowspan="1" colspan="1"/></tr><tr><td rowspan="1" colspan="1">BioIce 2340</td><td rowspan="1" colspan="1">BioIce</td><td rowspan="1" colspan="1">IINH37902</td><td rowspan="1" colspan="2">
                      <named-content xmlns:xlink="http://www.w3.org/1999/xlink" content-type="dwc:verbatimCoordinates" xlink:type="simple"><named-content content-type="geo-json" specific-use="{&#34;type&#34;:&#34;Point&#34;,&#34;coordinates&#34;:[-13.333000,62.133000]}" id="NCID0EBECI" xlink:type="simple">62,133, -13,333</named-content></named-content>
                    </td><td rowspan="1" colspan="1">1302,0</td><td rowspan="1" colspan="1"/><td rowspan="1" colspan="1"/><td rowspan="1" colspan="1"/></tr><tr><td rowspan="1" colspan="1">BioIce 2367</td><td rowspan="1" colspan="1">BioIce</td><td rowspan="1" colspan="1">IINH37903</td><td rowspan="1" colspan="2">
                      <named-content xmlns:xlink="http://www.w3.org/1999/xlink" content-type="dwc:verbatimCoordinates" xlink:type="simple"><named-content content-type="geo-json" specific-use="{&#34;type&#34;:&#34;Point&#34;,&#34;coordinates&#34;:[-9.430000,64.380000]}" id="NCID0EDFCI" xlink:type="simple">64,380, -9,430</named-content></named-content>
                    </td><td rowspan="1" colspan="1">719,0</td><td rowspan="1" colspan="1"/><td rowspan="1" colspan="1"/><td rowspan="1" colspan="1"/></tr><tr><td rowspan="1" colspan="1">BioIce 2410</td><td rowspan="1" colspan="1">BioIce</td><td rowspan="1" colspan="1">IINH37904</td><td rowspan="1" colspan="2">
                      <named-content xmlns:xlink="http://www.w3.org/1999/xlink" content-type="dwc:verbatimCoordinates" xlink:type="simple"><named-content content-type="geo-json" specific-use="{&#34;type&#34;:&#34;Point&#34;,&#34;coordinates&#34;:[-21.735000,62.860000]}" id="NCID0EFGCI" xlink:type="simple">62,860, -21,735</named-content></named-content>
                    </td><td rowspan="1" colspan="1">1074,0</td><td rowspan="1" colspan="1">4,00</td><td rowspan="1" colspan="1"/><td rowspan="1" colspan="1"/></tr><tr><td rowspan="1" colspan="1">BioIce 2707</td><td rowspan="1" colspan="1">BioIce</td><td rowspan="1" colspan="1">IINH37905</td><td rowspan="1" colspan="2">
                      <named-content xmlns:xlink="http://www.w3.org/1999/xlink" content-type="dwc:verbatimCoordinates" xlink:type="simple"><named-content content-type="geo-json" specific-use="{&#34;type&#34;:&#34;Point&#34;,&#34;coordinates&#34;:[-28.270000,63.922000]}" id="NCID0EHHCI" xlink:type="simple">63,922, -28,270</named-content></named-content>
                    </td><td rowspan="1" colspan="1">1407,0</td><td rowspan="1" colspan="1">3,70</td><td rowspan="1" colspan="1"/><td rowspan="1" colspan="1"/></tr><tr><td rowspan="1" colspan="1">BioIce 2719</td><td rowspan="1" colspan="1">BioIce</td><td rowspan="1" colspan="1">IINH37906</td><td rowspan="1" colspan="2">
                      <named-content xmlns:xlink="http://www.w3.org/1999/xlink" content-type="dwc:verbatimCoordinates" xlink:type="simple"><named-content content-type="geo-json" specific-use="{&#34;type&#34;:&#34;Point&#34;,&#34;coordinates&#34;:[-26.403000,64.428000]}" id="NCID0EJICI" xlink:type="simple">64,428, -26,403</named-content></named-content>
                    </td><td rowspan="1" colspan="1">300,0</td><td rowspan="1" colspan="1">5,60</td><td rowspan="1" colspan="1"/><td rowspan="1" colspan="1"/></tr><tr><td rowspan="1" colspan="1">R671 RP111</td><td rowspan="1" colspan="1">Mareano</td><td rowspan="1" colspan="1">ZMBN_104542</td><td rowspan="1" colspan="2">
                      <named-content xmlns:xlink="http://www.w3.org/1999/xlink" content-type="dwc:verbatimCoordinates" xlink:type="simple"><named-content content-type="geo-json" specific-use="{&#34;type&#34;:&#34;Point&#34;,&#34;coordinates&#34;:[9.875000,67.891000]}" id="NCID0ELJCI" xlink:type="simple">67,891, 9,875</named-content></named-content>
                    </td><td rowspan="1" colspan="1">777,2</td><td rowspan="1" colspan="1">-0,52</td><td rowspan="1" colspan="1"><ext-link xmlns:xlink="http://www.w3.org/1999/xlink" ext-link-type="uri" xlink:href="http://www.boldsystems.org/index.php/Public_RecordView?processid=AMPNB364-15" xlink:type="simple">AMPNB364-15</ext-link></td><td rowspan="1" colspan="1"/></tr><tr><td rowspan="1" colspan="1">R877 RP3</td><td rowspan="1" colspan="1">Mareano</td><td rowspan="1" colspan="1">ZMBN_104479</td><td rowspan="1" colspan="2">
                      <named-content xmlns:xlink="http://www.w3.org/1999/xlink" content-type="dwc:verbatimCoordinates" xlink:type="simple"><named-content content-type="geo-json" specific-use="{&#34;type&#34;:&#34;Point&#34;,&#34;coordinates&#34;:[9.785000,68.475000]}" id="NCID0ENKCI" xlink:type="simple">68,475, 9,785</named-content></named-content>
                    </td><td rowspan="1" colspan="1">2561,4</td><td rowspan="1" colspan="1">-0,80</td><td rowspan="1" colspan="1"><ext-link xmlns:xlink="http://www.w3.org/1999/xlink" ext-link-type="uri" xlink:href="http://www.boldsystems.org/index.php/Public_RecordView?processid=AMPNB301-15" xlink:type="simple">AMPNB301-15</ext-link></td><td rowspan="1" colspan="1"/></tr><tr><td rowspan="1" colspan="1">R776 RP4</td><td rowspan="1" colspan="1">Mareano</td><td rowspan="1" colspan="1"/><td rowspan="1" colspan="2">
                      <named-content xmlns:xlink="http://www.w3.org/1999/xlink" content-type="dwc:verbatimCoordinates" xlink:type="simple"><named-content content-type="geo-json" specific-use="{&#34;type&#34;:&#34;Point&#34;,&#34;coordinates&#34;:[10.354000,68.186000]}" id="NCID0EPLCI" xlink:type="simple">68,186, 10,354</named-content></named-content>
                    </td><td rowspan="1" colspan="1">799,9</td><td rowspan="1" colspan="1">-0,74</td><td rowspan="1" colspan="1"/><td rowspan="1" colspan="1"/></tr><tr><td rowspan="1" colspan="1">IceAGE 869</td><td rowspan="1" colspan="1">IceAGE</td><td rowspan="1" colspan="1">
                      <abbrev xmlns:xlink="http://www.w3.org/1999/xlink" xlink:title="Zoological Museum University of Hamburg" id="ABBRID0ELMCI" xlink:type="simple">ZMH</abbrev> K-47268</td><td rowspan="1" colspan="2">
                      <named-content xmlns:xlink="http://www.w3.org/1999/xlink" content-type="dwc:verbatimCoordinates" xlink:type="simple"><named-content content-type="geo-json" specific-use="{&#34;type&#34;:&#34;Point&#34;,&#34;coordinates&#34;:[0.020000,62.270000]}" id="NCID0EWMCI" xlink:type="simple">62,270, 0,020</named-content></named-content>
                    </td><td rowspan="1" colspan="1">846,4</td><td rowspan="1" colspan="1"/><td rowspan="1" colspan="1"/><td rowspan="1" colspan="1"/></tr><tr><td rowspan="1" colspan="1">IceAGE 1006</td><td rowspan="1" colspan="1">IceAGE</td><td rowspan="1" colspan="1">
                      <abbrev xmlns:xlink="http://www.w3.org/1999/xlink" xlink:title="Zoological Museum University of Hamburg" id="ABBRID0ESNCI" xlink:type="simple">ZMH</abbrev> K-47269</td><td rowspan="1" colspan="2">
                      <named-content xmlns:xlink="http://www.w3.org/1999/xlink" content-type="dwc:verbatimCoordinates" xlink:type="simple"><named-content content-type="geo-json" specific-use="{&#34;type&#34;:&#34;Point&#34;,&#34;coordinates&#34;:[-20.375000,62.551000]}" id="NCID0E4NCI" xlink:type="simple">62,551, -20,375</named-content></named-content>
                    </td><td rowspan="1" colspan="1">1386,8</td><td rowspan="1" colspan="1"/><td rowspan="1" colspan="1"/><td rowspan="1" colspan="1"/></tr><tr><td rowspan="1" colspan="1">IceAGE 1006</td><td rowspan="1" colspan="1">IceAGE</td><td rowspan="1" colspan="1">
                      <abbrev xmlns:xlink="http://www.w3.org/1999/xlink" xlink:title="Zoological Museum University of Hamburg" id="ABBRID0EZOCI" xlink:type="simple">ZMH</abbrev> K-47270</td><td rowspan="1" colspan="2">
                      <named-content xmlns:xlink="http://www.w3.org/1999/xlink" content-type="dwc:verbatimCoordinates" xlink:type="simple"><named-content content-type="geo-json" specific-use="{&#34;type&#34;:&#34;Point&#34;,&#34;coordinates&#34;:[-20.375000,62.551000]}" id="NCID0EEPCI" xlink:type="simple">62,551, -20,375</named-content></named-content>
                    </td><td rowspan="1" colspan="1">1386,8</td><td rowspan="1" colspan="1"/><td rowspan="1" colspan="1"/><td rowspan="1" colspan="1"/></tr><tr><td rowspan="1" colspan="1">IceAGE 1019</td><td rowspan="1" colspan="1">IceAGE</td><td rowspan="1" colspan="1">
                      <abbrev xmlns:xlink="http://www.w3.org/1999/xlink" xlink:title="Zoological Museum University of Hamburg" id="ABBRID0EAQCI" xlink:type="simple">ZMH</abbrev> K-47271</td><td rowspan="1" colspan="2">
                      <named-content xmlns:xlink="http://www.w3.org/1999/xlink" content-type="dwc:verbatimCoordinates" xlink:type="simple"><named-content content-type="geo-json" specific-use="{&#34;type&#34;:&#34;Point&#34;,&#34;coordinates&#34;:[-20.744000,62.939000]}" id="NCID0ELQCI" xlink:type="simple">62,939, -20,744</named-content></named-content>
                    </td><td rowspan="1" colspan="1">913,6</td><td rowspan="1" colspan="1"/><td rowspan="1" colspan="1"/><td rowspan="1" colspan="1"/></tr><tr><td rowspan="1" colspan="1">IceAGE 1132</td><td rowspan="1" colspan="1">IceAGE</td><td rowspan="1" colspan="1">
                      <abbrev xmlns:xlink="http://www.w3.org/1999/xlink" xlink:title="Zoological Museum University of Hamburg" id="ABBRID0EHRCI" xlink:type="simple">ZMH</abbrev> K-47272</td><td rowspan="1" colspan="2">
                      <named-content xmlns:xlink="http://www.w3.org/1999/xlink" content-type="dwc:verbatimCoordinates" xlink:type="simple"><named-content content-type="geo-json" specific-use="{&#34;type&#34;:&#34;Point&#34;,&#34;coordinates&#34;:[-26.755000,67.641000]}" id="NCID0ESRCI" xlink:type="simple">67,641, -26,755</named-content></named-content>
                    </td><td rowspan="1" colspan="1">318,1</td><td rowspan="1" colspan="1"/><td rowspan="1" colspan="1"/><td rowspan="1" colspan="1"/></tr><tr><td rowspan="1" colspan="1">IceAGE 1172</td><td rowspan="1" colspan="1">IceAGE</td><td rowspan="1" colspan="1">
                      <abbrev xmlns:xlink="http://www.w3.org/1999/xlink" xlink:title="Zoological Museum University of Hamburg" id="ABBRID0EOSCI" xlink:type="simple">ZMH</abbrev> K-47273</td><td rowspan="1" colspan="2">
                      <named-content xmlns:xlink="http://www.w3.org/1999/xlink" content-type="dwc:verbatimCoordinates" xlink:type="simple"><named-content content-type="geo-json" specific-use="{&#34;type&#34;:&#34;Point&#34;,&#34;coordinates&#34;:[-6.935000,67.578000]}" id="NCID0EZSCI" xlink:type="simple">67,578, -6,935</named-content></named-content>
                    </td><td rowspan="1" colspan="1">2422,4</td><td rowspan="1" colspan="1"/><td rowspan="1" colspan="1"/><td rowspan="1" colspan="1"/></tr><tr><td rowspan="1" colspan="1">IceAGE 1123</td><td rowspan="1" colspan="1">IceAGE</td><td rowspan="1" colspan="1">
                      <abbrev xmlns:xlink="http://www.w3.org/1999/xlink" xlink:title="Zoological Museum University of Hamburg" id="ABBRID0EVTCI" xlink:type="simple">ZMH</abbrev> K-47274</td><td rowspan="1" colspan="2">
                      <named-content xmlns:xlink="http://www.w3.org/1999/xlink" content-type="dwc:verbatimCoordinates" xlink:type="simple"><named-content content-type="geo-json" specific-use="{&#34;type&#34;:&#34;Point&#34;,&#34;coordinates&#34;:[-26.208000,67.214000]}" id="NCID0EAUCI" xlink:type="simple">67,214, -26,208</named-content></named-content>
                    </td><td rowspan="1" colspan="1">716,5</td><td rowspan="1" colspan="1"/><td rowspan="1" colspan="1"/><td rowspan="1" colspan="1"/></tr><tr><td rowspan="1" colspan="1">IceAGE 1119</td><td rowspan="1" colspan="1">IceAGE</td><td rowspan="1" colspan="1">
                      <abbrev xmlns:xlink="http://www.w3.org/1999/xlink" xlink:title="Zoological Museum University of Hamburg" id="ABBRID0E3UCI" xlink:type="simple">ZMH</abbrev> K-47275</td><td rowspan="1" colspan="2">
                      <named-content xmlns:xlink="http://www.w3.org/1999/xlink" content-type="dwc:verbatimCoordinates" xlink:type="simple"><named-content content-type="geo-json" specific-use="{&#34;type&#34;:&#34;Point&#34;,&#34;coordinates&#34;:[-26.242000,67.214000]}" id="NCID0EHVCI" xlink:type="simple">67,214, -26,242</named-content></named-content>
                    </td><td rowspan="1" colspan="1">696,9</td><td rowspan="1" colspan="1"/><td rowspan="1" colspan="1"/><td rowspan="1" colspan="1"/></tr><tr><td rowspan="1" colspan="1">IceAGE 1119</td><td rowspan="1" colspan="1">IceAGE</td><td rowspan="1" colspan="1">
                      <abbrev xmlns:xlink="http://www.w3.org/1999/xlink" xlink:title="Zoological Museum University of Hamburg" id="ABBRID0EDWCI" xlink:type="simple">ZMH</abbrev> K-47276</td><td rowspan="1" colspan="2">
                      <named-content xmlns:xlink="http://www.w3.org/1999/xlink" content-type="dwc:verbatimCoordinates" xlink:type="simple"><named-content content-type="geo-json" specific-use="{&#34;type&#34;:&#34;Point&#34;,&#34;coordinates&#34;:[-26.242000,67.214000]}" id="NCID0EOWCI" xlink:type="simple">67,214, -26,242</named-content></named-content>
                    </td><td rowspan="1" colspan="1">696,9</td><td rowspan="1" colspan="1"/><td rowspan="1" colspan="1">DNA-voucher: <abbrev xmlns:xlink="http://www.w3.org/1999/xlink" xlink:title="Zoological Museum University of Hamburg" id="ABBRID0E4WCI" xlink:type="simple">ZMH</abbrev> K-47276</td><td rowspan="1" colspan="1"/></tr><tr><td rowspan="1" colspan="1">IceAGE 1010</td><td rowspan="1" colspan="1">IceAGE</td><td rowspan="1" colspan="1">
                      <abbrev xmlns:xlink="http://www.w3.org/1999/xlink" xlink:title="Zoological Museum University of Hamburg" id="ABBRID0EPXCI" xlink:type="simple">ZMH</abbrev> K-47277</td><td rowspan="1" colspan="2">
                      <named-content xmlns:xlink="http://www.w3.org/1999/xlink" content-type="dwc:verbatimCoordinates" xlink:type="simple"><named-content content-type="geo-json" specific-use="{&#34;type&#34;:&#34;Point&#34;,&#34;coordinates&#34;:[-20.395000,62.552000]}" id="NCID0E1XCI" xlink:type="simple">62,552, -20,395</named-content></named-content>
                    </td><td rowspan="1" colspan="1">1384,8</td><td rowspan="1" colspan="1"/><td rowspan="1" colspan="1"/><td rowspan="1" colspan="1"/></tr><tr><td rowspan="1" colspan="1">IceAGE 1010</td><td rowspan="1" colspan="1">IceAGE</td><td rowspan="1" colspan="1">
                      <abbrev xmlns:xlink="http://www.w3.org/1999/xlink" xlink:title="Zoological Museum University of Hamburg" id="ABBRID0EWYCI" xlink:type="simple">ZMH</abbrev> K-47278</td><td rowspan="1" colspan="2">
                      <named-content xmlns:xlink="http://www.w3.org/1999/xlink" content-type="dwc:verbatimCoordinates" xlink:type="simple"><named-content content-type="geo-json" specific-use="{&#34;type&#34;:&#34;Point&#34;,&#34;coordinates&#34;:[-20.395000,62.552000]}" id="NCID0EBZCI" xlink:type="simple">62,552, -20,395</named-content></named-content>
                    </td><td rowspan="1" colspan="1">1384,8</td><td rowspan="1" colspan="1"/><td rowspan="1" colspan="1">DNA-voucher: <abbrev xmlns:xlink="http://www.w3.org/1999/xlink" xlink:title="Zoological Museum University of Hamburg" id="ABBRID0EQZCI" xlink:type="simple">ZMH</abbrev> K-47278</td><td rowspan="1" colspan="1"/></tr><tr><td rowspan="1" colspan="1">IceAGE 1172</td><td rowspan="1" colspan="1">IceAGE</td><td rowspan="1" colspan="1">
                      <abbrev xmlns:xlink="http://www.w3.org/1999/xlink" xlink:title="Zoological Museum University of Hamburg" id="ABBRID0EC1CI" xlink:type="simple">ZMH</abbrev> K-47279</td><td rowspan="1" colspan="2">
                      <named-content xmlns:xlink="http://www.w3.org/1999/xlink" content-type="dwc:verbatimCoordinates" xlink:type="simple"><named-content content-type="geo-json" specific-use="{&#34;type&#34;:&#34;Point&#34;,&#34;coordinates&#34;:[-6.935000,67.578000]}" id="NCID0EN1CI" xlink:type="simple">67,578, -6,935</named-content></named-content>
                    </td><td rowspan="1" colspan="1">2422,4</td><td rowspan="1" colspan="1"/><td rowspan="1" colspan="1">DNA-voucher: <abbrev xmlns:xlink="http://www.w3.org/1999/xlink" xlink:title="Zoological Museum University of Hamburg" id="ABBRID0E31CI" xlink:type="simple">ZMH</abbrev> K-47279</td><td rowspan="1" colspan="1"/></tr><tr><td rowspan="1" colspan="1">IceAGE 869</td><td rowspan="1" colspan="1">IceAGE</td><td rowspan="1" colspan="1">
                      <abbrev xmlns:xlink="http://www.w3.org/1999/xlink" xlink:title="Zoological Museum University of Hamburg" id="ABBRID0EO2CI" xlink:type="simple">ZMH</abbrev> K-47280</td><td rowspan="1" colspan="2">
                      <named-content xmlns:xlink="http://www.w3.org/1999/xlink" content-type="dwc:verbatimCoordinates" xlink:type="simple"><named-content content-type="geo-json" specific-use="{&#34;type&#34;:&#34;Point&#34;,&#34;coordinates&#34;:[0.020000,62.270000]}" id="NCID0EZ2CI" xlink:type="simple">62,270, 0,020</named-content></named-content>
                    </td><td rowspan="1" colspan="1">846,4</td><td rowspan="1" colspan="1"/><td rowspan="1" colspan="1"/><td rowspan="1" colspan="1"/></tr><tr><td rowspan="1" colspan="1">IceAGE 1010</td><td rowspan="1" colspan="1">IceAGE</td><td rowspan="1" colspan="1">
                      <abbrev xmlns:xlink="http://www.w3.org/1999/xlink" xlink:title="Zoological Museum University of Hamburg" id="ABBRID0EV3CI" xlink:type="simple">ZMH</abbrev> K-47281</td><td rowspan="1" colspan="2">
                      <named-content xmlns:xlink="http://www.w3.org/1999/xlink" content-type="dwc:verbatimCoordinates" xlink:type="simple"><named-content content-type="geo-json" specific-use="{&#34;type&#34;:&#34;Point&#34;,&#34;coordinates&#34;:[-20.395000,62.552000]}" id="NCID0EA4CI" xlink:type="simple">62,552, -20,395</named-content></named-content>
                    </td><td rowspan="1" colspan="1">1384,8</td><td rowspan="1" colspan="1"/><td rowspan="1" colspan="1"/><td rowspan="1" colspan="1"/></tr></tbody></table></table-wrap></tp:treatment-sec><ref-list><ref id="B17"><mixed-citation xmlns:xlink="http://www.w3.org/1999/xlink" xlink:type="simple">
          <person-group><name name-style="western"><surname>Gurjanova</surname><given-names>EF</given-names></name></person-group> (<year>1951</year>) <article-title>[Amphipods of the USSR seas and adjacent waters (<tp:taxon-name><tp:taxon-name-part taxon-name-part-type="order">Amphipoda</tp:taxon-name-part></tp:taxon-name> - <tp:taxon-name><tp:taxon-name-part taxon-name-part-type="suborder">Gammaridea</tp:taxon-name-part></tp:taxon-name>).</article-title> <source>] Izdadelstvo Akademii Nauk SSSR</source> <volume>41</volume>: <fpage>1</fpage>–<lpage>1031</lpage>. [In Russian]</mixed-citation></ref><ref id="B3"><mixed-citation xmlns:xlink="http://www.w3.org/1999/xlink" xlink:type="simple">
          <person-group><name name-style="western"><surname>Barnard</surname><given-names>JL</given-names></name><name name-style="western"><surname>Karaman</surname><given-names>GS</given-names></name></person-group> (<year>1991</year>) <article-title>The families and genera of marine gammaridean <tp:taxon-name><tp:taxon-name-part taxon-name-part-type="order">Amphipoda</tp:taxon-name-part></tp:taxon-name> (except marine gammaroids). Part 1.</article-title> <source>Records of the Australian Museum Supplement</source> <volume>13</volume>(<issue>1</issue>): <fpage>1</fpage>–<lpage>417</lpage>. <ext-link xlink:type="simple" ext-link-type="doi" xlink:href="10.3853/j.0812-7387.13.1991.91">https://doi.org/10.3853/j.0812-7387.13.1991.91</ext-link></mixed-citation></ref><ref id="B35"><mixed-citation xmlns:xlink="http://www.w3.org/1999/xlink" xlink:type="simple">
          <person-group><name name-style="western"><surname>Stephensen</surname><given-names>K</given-names></name></person-group> (<year>1925</year>) <article-title><tp:taxon-name><tp:taxon-name-part taxon-name-part-type="subphylum">Crustacea</tp:taxon-name-part></tp:taxon-name> <tp:taxon-name><tp:taxon-name-part taxon-name-part-type="class">Malacostraca</tp:taxon-name-part></tp:taxon-name>. VI. (<tp:taxon-name><tp:taxon-name-part taxon-name-part-type="order">Amphipoda</tp:taxon-name-part></tp:taxon-name>. II.).</article-title> <source>The Danish Ingolf-Expedition</source> <volume>3</volume>: <fpage>101</fpage>–<lpage>178</lpage>.</mixed-citation></ref><ref id="B15"><mixed-citation xmlns:xlink="http://www.w3.org/1999/xlink" xlink:type="simple">
          <person-group><name name-style="western"><surname>Dahl</surname><given-names>E</given-names></name></person-group> (<year>1979</year>) <article-title><tp:taxon-name><tp:taxon-name-part taxon-name-part-type="order">Amphipoda</tp:taxon-name-part></tp:taxon-name> <tp:taxon-name><tp:taxon-name-part taxon-name-part-type="suborder">Gammaridea</tp:taxon-name-part></tp:taxon-name> from the deep Norwegian Sea. A preliminary report.</article-title> <source>Sarsia</source> <volume>64</volume>: <fpage>57</fpage>–<lpage>59</lpage>. <ext-link xlink:type="simple" ext-link-type="doi" xlink:href="10.1080/00364827.1979.10411363">https://doi.org/10.1080/00364827.1979.10411363</ext-link></mixed-citation></ref><ref id="B7"><mixed-citation xmlns:xlink="http://www.w3.org/1999/xlink" xlink:type="simple">
          <person-group><name name-style="western"><surname>Brandt</surname><given-names>A</given-names></name><name name-style="western"><surname>Vassilenko</surname><given-names>S</given-names></name><name name-style="western"><surname>Piepenburg</surname><given-names>D</given-names></name><name name-style="western"><surname>Thurston</surname><given-names>M</given-names></name></person-group> (<year>1996</year>) <article-title>The species composition of the Peracarid fauna (<tp:taxon-name><tp:taxon-name-part taxon-name-part-type="subphylum">Crustacea</tp:taxon-name-part></tp:taxon-name>, <tp:taxon-name><tp:taxon-name-part taxon-name-part-type="class">Malacostraca</tp:taxon-name-part></tp:taxon-name>) of the Northeast Water Polynya (Greenland).</article-title> <source>Meddelelser om Grønland Bioscience</source> <volume>44</volume>: <fpage>1</fpage>–<lpage>30</lpage>.</mixed-citation></ref><ref id="B38"><mixed-citation xmlns:xlink="http://www.w3.org/1999/xlink" xlink:type="simple">
          <person-group><name name-style="western"><surname>Tzvetkova</surname><given-names>NL</given-names></name><name name-style="western"><surname>Golikov</surname><given-names>AA</given-names></name></person-group> (<year>2001</year>) <article-title>List of species of free-living invertebrates of Eurasian Arctic Seas and adjacent deep water.</article-title> <source><tp:taxon-name><tp:taxon-name-part taxon-name-part-type="order">Amphipoda</tp:taxon-name-part></tp:taxon-name>, (Explorations of the seas)</source> <volume>51</volume>: <fpage>79</fpage>–<lpage>94</lpage>.</mixed-citation></ref></ref-list></tp:taxon-treatment>
